# Supplementary material for: Cancer-associated fibroblasts impact the clinical outcome and treatment response in colorectal cancer via immune system modulation: a comprehensive genome-wide analysis
Source: Mol Med. 2021 Oct 30;27:139. doi: 10.1186/s10020-021-00402-3 (PMC8557584; doi:10.1186/s10020-021-00402-3)
Supplement: Supplementary file 2 — Additional file 2: Data S1. The risk of each patient in the six cohorts. [file 10020_2021_402_MOESM2_ESM.csv]

	Cohort	Risk groups	Risk score
GSM971957	GSE39582	Low CAF Risk	-0.189037972
GSM971958	GSE39582	High CAF Risk	0.34592777
GSM971959	GSE39582	High CAF Risk	0.058717671
GSM971960	GSE39582	High CAF Risk	0.077218494
GSM971961	GSE39582	High CAF Risk	0.666834287
GSM971962	GSE39582	Low CAF Risk	0.003148257
GSM971963	GSE39582	Low CAF Risk	-0.374865372
GSM971964	GSE39582	Low CAF Risk	-0.335764677
GSM971965	GSE39582	Low CAF Risk	-0.040624798
GSM971966	GSE39582	Low CAF Risk	-0.112035093
GSM971967	GSE39582	Low CAF Risk	-0.543824143
GSM971968	GSE39582	High CAF Risk	0.290955876
GSM971969	GSE39582	Low CAF Risk	-0.120070975
GSM971970	GSE39582	Low CAF Risk	-0.130172516
GSM971971	GSE39582	Low CAF Risk	-0.193365903
GSM971972	GSE39582	Low CAF Risk	0.000740373
GSM971973	GSE39582	Low CAF Risk	-0.225167443
GSM971974	GSE39582	High CAF Risk	0.111184643
GSM971975	GSE39582	Low CAF Risk	-0.135607852
GSM971976	GSE39582	Low CAF Risk	-0.245092859
GSM971977	GSE39582	Low CAF Risk	-0.148446616
GSM971978	GSE39582	Low CAF Risk	-0.391598964
GSM971979	GSE39582	High CAF Risk	0.130018155
GSM971980	GSE39582	High CAF Risk	0.084125738
GSM971981	GSE39582	Low CAF Risk	-0.122022412
GSM971982	GSE39582	Low CAF Risk	-0.308740963
GSM971983	GSE39582	Low CAF Risk	-0.181049765
GSM971984	GSE39582	Low CAF Risk	0.000604655
GSM971985	GSE39582	Low CAF Risk	-0.544293868
GSM971986	GSE39582	High CAF Risk	0.377022851
GSM971987	GSE39582	Low CAF Risk	-0.227780799
GSM971988	GSE39582	High CAF Risk	0.273211294
GSM971989	GSE39582	Low CAF Risk	-0.084351724
GSM971990	GSE39582	Low CAF Risk	-0.417539453
GSM971991	GSE39582	Low CAF Risk	-0.045611502
GSM971992	GSE39582	Low CAF Risk	0.009966404
GSM971993	GSE39582	Low CAF Risk	-0.33666893
GSM971994	GSE39582	Low CAF Risk	-0.018349794
GSM971995	GSE39582	High CAF Risk	0.113008901
GSM971996	GSE39582	Low CAF Risk	-0.154204027
GSM971997	GSE39582	Low CAF Risk	-0.564355058
GSM971998	GSE39582	Low CAF Risk	-0.115484241
GSM971999	GSE39582	High CAF Risk	0.149725624
GSM972000	GSE39582	High CAF Risk	0.378068049
GSM972001	GSE39582	Low CAF Risk	-0.155132675
GSM972002	GSE39582	Low CAF Risk	-0.041943102
GSM972003	GSE39582	High CAF Risk	0.075446293
GSM972004	GSE39582	High CAF Risk	0.082852348
GSM972005	GSE39582	High CAF Risk	0.180259134
GSM972006	GSE39582	Low CAF Risk	-0.152509567
GSM972007	GSE39582	High CAF Risk	0.412401071
GSM972008	GSE39582	High CAF Risk	0.658548723
GSM972009	GSE39582	High CAF Risk	0.641395372
GSM972010	GSE39582	Low CAF Risk	-0.52147324
GSM972011	GSE39582	Low CAF Risk	-0.096723208
GSM972012	GSE39582	Low CAF Risk	-0.278606618
GSM972013	GSE39582	Low CAF Risk	-0.288623804
GSM972014	GSE39582	Low CAF Risk	-0.633208405
GSM972015	GSE39582	High CAF Risk	0.150273867
GSM972016	GSE39582	High CAF Risk	0.245272008
GSM972017	GSE39582	High CAF Risk	0.191626526
GSM972018	GSE39582	Low CAF Risk	-0.322553781
GSM972019	GSE39582	Low CAF Risk	-0.270692023
GSM972020	GSE39582	Low CAF Risk	-0.266395359
GSM972021	GSE39582	Low CAF Risk	-0.290830464
GSM972022	GSE39582	Low CAF Risk	-0.151800309
GSM972023	GSE39582	High CAF Risk	0.158263125
GSM972024	GSE39582	High CAF Risk	0.374365101
GSM972025	GSE39582	Low CAF Risk	-0.069052196
GSM972026	GSE39582	High CAF Risk	0.047496839
GSM972027	GSE39582	High CAF Risk	0.252989559
GSM972028	GSE39582	High CAF Risk	0.54345672
GSM972029	GSE39582	High CAF Risk	0.158101129
GSM972030	GSE39582	High CAF Risk	0.22821061
GSM972031	GSE39582	Low CAF Risk	-0.234049597
GSM972032	GSE39582	Low CAF Risk	-0.245701408
GSM972033	GSE39582	Low CAF Risk	-0.171525849
GSM972034	GSE39582	High CAF Risk	0.190367967
GSM972035	GSE39582	Low CAF Risk	-0.434240133
GSM972036	GSE39582	Low CAF Risk	-0.264030604
GSM972037	GSE39582	Low CAF Risk	-0.041439004
GSM972038	GSE39582	Low CAF Risk	0.045246682
GSM972039	GSE39582	Low CAF Risk	-0.115432697
GSM972040	GSE39582	Low CAF Risk	-0.241381801
GSM972041	GSE39582	Low CAF Risk	-0.522025941
GSM972042	GSE39582	Low CAF Risk	-0.348027094
GSM972043	GSE39582	Low CAF Risk	-0.218223576
GSM972044	GSE39582	Low CAF Risk	-0.522491199
GSM972045	GSE39582	Low CAF Risk	-0.149420591
GSM972046	GSE39582	High CAF Risk	0.919843256
GSM972047	GSE39582	Low CAF Risk	-0.296191107
GSM972048	GSE39582	Low CAF Risk	-0.011456757
GSM972049	GSE39582	High CAF Risk	0.077875767
GSM972050	GSE39582	Low CAF Risk	-0.116618238
GSM972051	GSE39582	Low CAF Risk	-0.310798819
GSM972052	GSE39582	Low CAF Risk	-0.316295554
GSM972053	GSE39582	Low CAF Risk	-0.469055167
GSM972054	GSE39582	High CAF Risk	0.181319828
GSM972055	GSE39582	High CAF Risk	0.232551027
GSM972056	GSE39582	High CAF Risk	0.169316482
GSM972057	GSE39582	High CAF Risk	0.516758443
GSM972058	GSE39582	Low CAF Risk	-0.31522771
GSM972059	GSE39582	High CAF Risk	0.417373088
GSM972060	GSE39582	Low CAF Risk	-0.434598318
GSM972061	GSE39582	High CAF Risk	0.395873389
GSM972062	GSE39582	Low CAF Risk	0.026683879
GSM972063	GSE39582	Low CAF Risk	-0.30843911
GSM972064	GSE39582	High CAF Risk	0.048902865
GSM972065	GSE39582	Low CAF Risk	-0.068148535
GSM972066	GSE39582	Low CAF Risk	-0.075507997
GSM972067	GSE39582	Low CAF Risk	0.008735858
GSM972068	GSE39582	High CAF Risk	0.098706535
GSM972069	GSE39582	Low CAF Risk	-0.137830839
GSM972070	GSE39582	Low CAF Risk	0.009397202
GSM972071	GSE39582	Low CAF Risk	-0.205323157
GSM972072	GSE39582	Low CAF Risk	-0.247458354
GSM972073	GSE39582	Low CAF Risk	-0.217679629
GSM972074	GSE39582	Low CAF Risk	-0.010495145
GSM972075	GSE39582	Low CAF Risk	-0.459792456
GSM972076	GSE39582	Low CAF Risk	-0.341888543
GSM972077	GSE39582	High CAF Risk	1.201768172
GSM972078	GSE39582	Low CAF Risk	-0.277437971
GSM972079	GSE39582	High CAF Risk	0.857369294
GSM972080	GSE39582	Low CAF Risk	-0.424620411
GSM972081	GSE39582	Low CAF Risk	0.042216988
GSM972082	GSE39582	Low CAF Risk	0.002671382
GSM972083	GSE39582	Low CAF Risk	-0.316767036
GSM972084	GSE39582	Low CAF Risk	-0.286395257
GSM972085	GSE39582	Low CAF Risk	-0.069096475
GSM972086	GSE39582	Low CAF Risk	-0.643084928
GSM972087	GSE39582	Low CAF Risk	-0.01460394
GSM972088	GSE39582	Low CAF Risk	-0.190279389
GSM972089	GSE39582	Low CAF Risk	-0.249040194
GSM972090	GSE39582	High CAF Risk	0.178162635
GSM972091	GSE39582	Low CAF Risk	-0.243182041
GSM972092	GSE39582	Low CAF Risk	-0.079782347
GSM972093	GSE39582	Low CAF Risk	-0.078251356
GSM972094	GSE39582	Low CAF Risk	-0.548137571
GSM972095	GSE39582	Low CAF Risk	-0.245870515
GSM972096	GSE39582	High CAF Risk	0.297470765
GSM972097	GSE39582	High CAF Risk	0.761733367
GSM972098	GSE39582	High CAF Risk	0.398771014
GSM972099	GSE39582	High CAF Risk	0.065370447
GSM972100	GSE39582	High CAF Risk	0.112671961
GSM972101	GSE39582	High CAF Risk	0.410030558
GSM972102	GSE39582	High CAF Risk	0.224199963
GSM972103	GSE39582	High CAF Risk	0.141877215
GSM972104	GSE39582	High CAF Risk	0.263082157
GSM972105	GSE39582	High CAF Risk	0.598695182
GSM972106	GSE39582	High CAF Risk	0.274887995
GSM972107	GSE39582	High CAF Risk	0.355324843
GSM972108	GSE39582	Low CAF Risk	0.038618423
GSM972109	GSE39582	High CAF Risk	0.098455413
GSM972110	GSE39582	High CAF Risk	0.169244518
GSM972111	GSE39582	High CAF Risk	0.692995083
GSM972112	GSE39582	High CAF Risk	0.417200234
GSM972113	GSE39582	High CAF Risk	0.568286116
GSM972114	GSE39582	High CAF Risk	0.552189766
GSM972115	GSE39582	High CAF Risk	0.308037705
GSM972116	GSE39582	High CAF Risk	0.06284142
GSM972117	GSE39582	Low CAF Risk	-0.10972656
GSM972118	GSE39582	High CAF Risk	0.394745155
GSM972119	GSE39582	High CAF Risk	0.222535801
GSM972120	GSE39582	Low CAF Risk	-0.364729283
GSM972121	GSE39582	High CAF Risk	0.102877976
GSM972122	GSE39582	High CAF Risk	0.048247978
GSM972123	GSE39582	High CAF Risk	0.20976478
GSM972124	GSE39582	High CAF Risk	0.158169427
GSM972125	GSE39582	High CAF Risk	0.40205699
GSM972126	GSE39582	Low CAF Risk	-0.102962845
GSM972127	GSE39582	Low CAF Risk	-0.154781064
GSM972128	GSE39582	High CAF Risk	0.172066621
GSM972129	GSE39582	Low CAF Risk	-0.079700741
GSM972130	GSE39582	Low CAF Risk	0.02974865
GSM972131	GSE39582	Low CAF Risk	0.003851464
GSM972132	GSE39582	Low CAF Risk	-0.091346195
GSM972133	GSE39582	Low CAF Risk	-0.069208541
GSM972134	GSE39582	Low CAF Risk	-0.200416803
GSM972135	GSE39582	Low CAF Risk	-0.08876794
GSM972136	GSE39582	Low CAF Risk	-0.275249826
GSM972137	GSE39582	Low CAF Risk	-0.238851513
GSM972138	GSE39582	High CAF Risk	0.049475416
GSM972139	GSE39582	Low CAF Risk	-0.053517221
GSM972140	GSE39582	Low CAF Risk	-0.15120194
GSM972141	GSE39582	Low CAF Risk	0.000700494
GSM972142	GSE39582	Low CAF Risk	-0.157407959
GSM972143	GSE39582	Low CAF Risk	-0.271299243
GSM972144	GSE39582	High CAF Risk	0.258622635
GSM972145	GSE39582	Low CAF Risk	-0.077270329
GSM972146	GSE39582	Low CAF Risk	-0.297307043
GSM972147	GSE39582	Low CAF Risk	-0.383459347
GSM972148	GSE39582	High CAF Risk	0.184621805
GSM972149	GSE39582	High CAF Risk	0.486176885
GSM972150	GSE39582	Low CAF Risk	-0.241890146
GSM972151	GSE39582	Low CAF Risk	-0.055258522
GSM972152	GSE39582	Low CAF Risk	-0.194751957
GSM972153	GSE39582	Low CAF Risk	-0.226701892
GSM972154	GSE39582	Low CAF Risk	-0.333017944
GSM972155	GSE39582	Low CAF Risk	-0.210220289
GSM972156	GSE39582	High CAF Risk	0.065915502
GSM972157	GSE39582	Low CAF Risk	-0.16123237
GSM972158	GSE39582	Low CAF Risk	-0.125138006
GSM972159	GSE39582	Low CAF Risk	-0.183150945
GSM972160	GSE39582	High CAF Risk	0.283352507
GSM972161	GSE39582	Low CAF Risk	0.036548608
GSM972162	GSE39582	Low CAF Risk	-0.036967763
GSM972163	GSE39582	Low CAF Risk	-0.147226713
GSM972164	GSE39582	Low CAF Risk	-0.154807414
GSM972165	GSE39582	High CAF Risk	0.087849172
GSM972166	GSE39582	Low CAF Risk	-0.166372547
GSM972167	GSE39582	Low CAF Risk	-0.066817946
GSM972168	GSE39582	High CAF Risk	0.199751683
GSM972169	GSE39582	Low CAF Risk	-0.325750715
GSM972170	GSE39582	Low CAF Risk	-0.305236914
GSM972171	GSE39582	Low CAF Risk	-0.265804503
GSM972172	GSE39582	High CAF Risk	0.911419854
GSM972173	GSE39582	High CAF Risk	0.26233383
GSM972174	GSE39582	High CAF Risk	0.467158625
GSM972175	GSE39582	High CAF Risk	0.511811243
GSM972176	GSE39582	High CAF Risk	0.735003134
GSM972177	GSE39582	High CAF Risk	0.983272299
GSM972178	GSE39582	High CAF Risk	0.069360952
GSM972179	GSE39582	High CAF Risk	0.751537336
GSM972180	GSE39582	High CAF Risk	0.071658776
GSM972181	GSE39582	High CAF Risk	0.756453995
GSM972182	GSE39582	High CAF Risk	0.400237005
GSM972183	GSE39582	High CAF Risk	0.116477224
GSM972184	GSE39582	High CAF Risk	0.278784231
GSM972185	GSE39582	High CAF Risk	0.771178429
GSM972186	GSE39582	High CAF Risk	0.434811968
GSM972187	GSE39582	Low CAF Risk	-0.322369133
GSM972188	GSE39582	High CAF Risk	0.513480044
GSM972189	GSE39582	Low CAF Risk	-0.378218301
GSM972190	GSE39582	High CAF Risk	0.365635602
GSM972191	GSE39582	Low CAF Risk	-0.401505687
GSM972192	GSE39582	High CAF Risk	0.161156499
GSM972193	GSE39582	High CAF Risk	0.435732745
GSM972194	GSE39582	High CAF Risk	0.533078704
GSM972195	GSE39582	High CAF Risk	0.400478432
GSM972196	GSE39582	Low CAF Risk	-0.063621068
GSM972197	GSE39582	Low CAF Risk	0.045421713
GSM972198	GSE39582	Low CAF Risk	-0.153351568
GSM972199	GSE39582	High CAF Risk	0.162512494
GSM972200	GSE39582	Low CAF Risk	-0.076857138
GSM972201	GSE39582	High CAF Risk	0.061883728
GSM972202	GSE39582	Low CAF Risk	-0.025864953
GSM972203	GSE39582	Low CAF Risk	-0.148767324
GSM972204	GSE39582	Low CAF Risk	-0.328793684
GSM972205	GSE39582	Low CAF Risk	-0.089821036
GSM972206	GSE39582	Low CAF Risk	-0.134866703
GSM972207	GSE39582	Low CAF Risk	-0.67156133
GSM972208	GSE39582	Low CAF Risk	-0.34780843
GSM972209	GSE39582	Low CAF Risk	-0.04916485
GSM972210	GSE39582	Low CAF Risk	-0.250650865
GSM972211	GSE39582	Low CAF Risk	-0.143674043
GSM972212	GSE39582	Low CAF Risk	-0.595005594
GSM972213	GSE39582	Low CAF Risk	-0.415019862
GSM972214	GSE39582	Low CAF Risk	-0.035972347
GSM972215	GSE39582	Low CAF Risk	-0.005409158
GSM972216	GSE39582	Low CAF Risk	-0.324663768
GSM972217	GSE39582	High CAF Risk	0.197394881
GSM972218	GSE39582	Low CAF Risk	-0.39683304
GSM972219	GSE39582	Low CAF Risk	-0.346881598
GSM972220	GSE39582	Low CAF Risk	-0.563012694
GSM972221	GSE39582	Low CAF Risk	-0.436492501
GSM972222	GSE39582	Low CAF Risk	-0.134724284
GSM972223	GSE39582	Low CAF Risk	-0.49288469
GSM972224	GSE39582	High CAF Risk	0.272777584
GSM972225	GSE39582	Low CAF Risk	-0.259563402
GSM972226	GSE39582	Low CAF Risk	-0.230796267
GSM972227	GSE39582	Low CAF Risk	-0.226039644
GSM972228	GSE39582	High CAF Risk	0.056622955
GSM972229	GSE39582	Low CAF Risk	-0.387653265
GSM972230	GSE39582	High CAF Risk	0.159768926
GSM972231	GSE39582	High CAF Risk	0.196095906
GSM972232	GSE39582	Low CAF Risk	-0.011286241
GSM972233	GSE39582	Low CAF Risk	-0.183371369
GSM972234	GSE39582	Low CAF Risk	-0.203399806
GSM972235	GSE39582	Low CAF Risk	-0.090674551
GSM972236	GSE39582	Low CAF Risk	-0.07324233
GSM972237	GSE39582	High CAF Risk	0.095757146
GSM972238	GSE39582	Low CAF Risk	0.02797788
GSM972239	GSE39582	Low CAF Risk	-0.482288074
GSM972240	GSE39582	Low CAF Risk	-0.026378773
GSM972241	GSE39582	Low CAF Risk	-0.292530427
GSM972242	GSE39582	Low CAF Risk	-0.141965392
GSM972243	GSE39582	Low CAF Risk	0.000739402
GSM972244	GSE39582	High CAF Risk	0.730197555
GSM972245	GSE39582	High CAF Risk	0.372273422
GSM972246	GSE39582	Low CAF Risk	0.009782133
GSM972247	GSE39582	High CAF Risk	0.354911019
GSM972248	GSE39582	High CAF Risk	0.432060199
GSM972249	GSE39582	Low CAF Risk	-0.029267802
GSM972250	GSE39582	Low CAF Risk	-0.09784597
GSM972251	GSE39582	High CAF Risk	0.103412232
GSM972252	GSE39582	Low CAF Risk	-0.129567552
GSM972253	GSE39582	High CAF Risk	0.241364467
GSM972254	GSE39582	High CAF Risk	0.372326377
GSM972255	GSE39582	Low CAF Risk	-0.286455752
GSM972256	GSE39582	High CAF Risk	0.206985791
GSM972257	GSE39582	High CAF Risk	0.259688858
GSM972258	GSE39582	High CAF Risk	0.124473212
GSM972259	GSE39582	High CAF Risk	0.113087481
GSM972260	GSE39582	Low CAF Risk	-0.004146183
GSM972261	GSE39582	Low CAF Risk	-0.406071995
GSM972262	GSE39582	Low CAF Risk	-0.009612186
GSM972263	GSE39582	Low CAF Risk	-0.414204349
GSM972264	GSE39582	Low CAF Risk	-0.636859927
GSM972265	GSE39582	Low CAF Risk	-0.271482732
GSM972266	GSE39582	Low CAF Risk	-0.230093581
GSM972267	GSE39582	High CAF Risk	0.352403358
GSM972268	GSE39582	High CAF Risk	0.239370679
GSM972269	GSE39582	High CAF Risk	0.361141997
GSM972270	GSE39582	Low CAF Risk	-0.550230803
GSM972271	GSE39582	High CAF Risk	0.63096469
GSM972272	GSE39582	High CAF Risk	0.221049675
GSM972273	GSE39582	High CAF Risk	0.314035888
GSM972274	GSE39582	Low CAF Risk	-0.550175225
GSM972275	GSE39582	High CAF Risk	0.206977202
GSM972276	GSE39582	Low CAF Risk	-0.378401385
GSM972277	GSE39582	Low CAF Risk	-0.572621099
GSM972278	GSE39582	High CAF Risk	0.727287461
GSM972279	GSE39582	Low CAF Risk	-0.43485499
GSM972280	GSE39582	Low CAF Risk	-0.149173446
GSM972281	GSE39582	Low CAF Risk	-0.530322074
GSM972282	GSE39582	Low CAF Risk	-0.101797563
GSM972283	GSE39582	Low CAF Risk	-0.359891485
GSM972284	GSE39582	Low CAF Risk	-0.081361755
GSM972285	GSE39582	Low CAF Risk	-0.222013871
GSM972286	GSE39582	Low CAF Risk	-0.537819505
GSM972287	GSE39582	High CAF Risk	0.081308545
GSM972288	GSE39582	High CAF Risk	0.185275941
GSM972289	GSE39582	High CAF Risk	0.239210271
GSM972290	GSE39582	Low CAF Risk	-0.347902155
GSM972291	GSE39582	Low CAF Risk	-0.291070087
GSM972292	GSE39582	Low CAF Risk	-0.219689574
GSM972293	GSE39582	Low CAF Risk	-0.110855648
GSM972294	GSE39582	Low CAF Risk	-0.452807975
GSM972295	GSE39582	High CAF Risk	0.328158191
GSM972296	GSE39582	Low CAF Risk	-0.259050354
GSM972297	GSE39582	Low CAF Risk	-0.094560797
GSM972298	GSE39582	Low CAF Risk	-0.32605178
GSM972299	GSE39582	Low CAF Risk	-0.123723611
GSM972300	GSE39582	Low CAF Risk	-0.206638975
GSM972301	GSE39582	High CAF Risk	0.317511131
GSM972302	GSE39582	Low CAF Risk	0.01848078
GSM972303	GSE39582	Low CAF Risk	-0.290192398
GSM972304	GSE39582	Low CAF Risk	-0.050717472
GSM972305	GSE39582	High CAF Risk	0.243562475
GSM972306	GSE39582	High CAF Risk	0.134419707
GSM972307	GSE39582	Low CAF Risk	-0.005464388
GSM972308	GSE39582	Low CAF Risk	-0.269981455
GSM972309	GSE39582	Low CAF Risk	-0.002206408
GSM972310	GSE39582	Low CAF Risk	-0.021831408
GSM972311	GSE39582	High CAF Risk	1.738805773
GSM972312	GSE39582	Low CAF Risk	-0.094713859
GSM972313	GSE39582	Low CAF Risk	-0.746359389
GSM972314	GSE39582	Low CAF Risk	-0.210948985
GSM972315	GSE39582	Low CAF Risk	-0.208986765
GSM972316	GSE39582	Low CAF Risk	0.023439867
GSM972317	GSE39582	High CAF Risk	0.318345087
GSM972318	GSE39582	High CAF Risk	0.10817962
GSM972319	GSE39582	High CAF Risk	0.241904233
GSM972320	GSE39582	High CAF Risk	0.402869991
GSM972321	GSE39582	High CAF Risk	0.42612067
GSM972322	GSE39582	Low CAF Risk	-0.178768748
GSM972323	GSE39582	Low CAF Risk	-0.200104559
GSM972324	GSE39582	Low CAF Risk	-0.271662342
GSM972325	GSE39582	Low CAF Risk	-0.210687107
GSM972326	GSE39582	High CAF Risk	0.152655478
GSM972327	GSE39582	Low CAF Risk	-0.081521698
GSM972328	GSE39582	Low CAF Risk	-0.333463882
GSM972329	GSE39582	Low CAF Risk	-0.155282021
GSM972330	GSE39582	Low CAF Risk	-0.441569189
GSM972331	GSE39582	Low CAF Risk	-0.453798133
GSM972332	GSE39582	Low CAF Risk	0.02627397
GSM972333	GSE39582	High CAF Risk	0.108707076
GSM972334	GSE39582	Low CAF Risk	-0.490391741
GSM972335	GSE39582	Low CAF Risk	-0.043663727
GSM972336	GSE39582	High CAF Risk	0.195251282
GSM972337	GSE39582	Low CAF Risk	-0.426456631
GSM972338	GSE39582	Low CAF Risk	-0.157840231
GSM972339	GSE39582	High CAF Risk	0.046149861
GSM972340	GSE39582	High CAF Risk	0.278145232
GSM972341	GSE39582	Low CAF Risk	0.007674087
GSM972342	GSE39582	High CAF Risk	0.120957545
GSM972343	GSE39582	Low CAF Risk	-0.133192988
GSM972344	GSE39582	Low CAF Risk	-0.007472969
GSM972345	GSE39582	High CAF Risk	0.34321511
GSM972346	GSE39582	Low CAF Risk	-0.328182662
GSM972347	GSE39582	Low CAF Risk	-0.031640332
GSM972348	GSE39582	Low CAF Risk	-0.496750828
GSM972349	GSE39582	High CAF Risk	0.312508524
GSM972350	GSE39582	Low CAF Risk	-0.589992756
GSM972351	GSE39582	Low CAF Risk	-0.149607596
GSM972352	GSE39582	Low CAF Risk	-0.070440312
GSM972353	GSE39582	Low CAF Risk	-0.714573489
GSM972354	GSE39582	Low CAF Risk	-0.191301417
GSM972355	GSE39582	Low CAF Risk	-0.004763571
GSM972356	GSE39582	Low CAF Risk	-0.496347251
GSM972357	GSE39582	High CAF Risk	0.534629047
GSM972358	GSE39582	Low CAF Risk	-0.519501959
GSM972359	GSE39582	Low CAF Risk	0.012248452
GSM972360	GSE39582	Low CAF Risk	-0.088157468
GSM972361	GSE39582	High CAF Risk	0.159896814
GSM972362	GSE39582	Low CAF Risk	-0.010909098
GSM972363	GSE39582	Low CAF Risk	0.043150929
GSM972364	GSE39582	Low CAF Risk	-0.109131365
GSM972365	GSE39582	High CAF Risk	0.511411005
GSM972366	GSE39582	High CAF Risk	0.572726278
GSM972367	GSE39582	High CAF Risk	0.730874662
GSM972368	GSE39582	Low CAF Risk	0.027530006
GSM972369	GSE39582	High CAF Risk	0.377250808
GSM972370	GSE39582	High CAF Risk	0.068546592
GSM972371	GSE39582	High CAF Risk	0.218105253
GSM972372	GSE39582	High CAF Risk	0.340503941
GSM972373	GSE39582	High CAF Risk	0.172517656
GSM972374	GSE39582	High CAF Risk	0.227233658
GSM972375	GSE39582	High CAF Risk	0.266164052
GSM972376	GSE39582	High CAF Risk	0.371866789
GSM972377	GSE39582	High CAF Risk	0.483001451
GSM972378	GSE39582	High CAF Risk	0.587004073
GSM972379	GSE39582	High CAF Risk	0.376383942
GSM972380	GSE39582	High CAF Risk	0.285920169
GSM972381	GSE39582	High CAF Risk	1.062068845
GSM972382	GSE39582	Low CAF Risk	-0.31069813
GSM972383	GSE39582	Low CAF Risk	-0.201075914
GSM972384	GSE39582	Low CAF Risk	-0.070419765
GSM972385	GSE39582	High CAF Risk	0.214477077
GSM972386	GSE39582	High CAF Risk	0.203640567
GSM972387	GSE39582	Low CAF Risk	-0.299737611
GSM972388	GSE39582	Low CAF Risk	-0.421040345
GSM972389	GSE39582	Low CAF Risk	-0.617559918
GSM972390	GSE39582	High CAF Risk	0.484722768
GSM972391	GSE39582	High CAF Risk	0.169862388
GSM972392	GSE39582	High CAF Risk	0.51892383
GSM972393	GSE39582	High CAF Risk	0.149206125
GSM972394	GSE39582	High CAF Risk	0.839759449
GSM972395	GSE39582	Low CAF Risk	-0.410790496
GSM972396	GSE39582	Low CAF Risk	-0.120547084
GSM972397	GSE39582	Low CAF Risk	-0.08039799
GSM972398	GSE39582	Low CAF Risk	-0.604446431
GSM972399	GSE39582	Low CAF Risk	-0.244857589
GSM972400	GSE39582	Low CAF Risk	0.02227837
GSM972401	GSE39582	High CAF Risk	0.100891374
GSM972402	GSE39582	High CAF Risk	0.257498453
GSM972403	GSE39582	Low CAF Risk	-0.299592446
GSM972404	GSE39582	Low CAF Risk	-0.00634405
GSM972405	GSE39582	Low CAF Risk	0.007901777
GSM972406	GSE39582	Low CAF Risk	-0.204225264
GSM972407	GSE39582	High CAF Risk	0.098821707
GSM972408	GSE39582	High CAF Risk	0.224272588
GSM972409	GSE39582	Low CAF Risk	-0.261869578
GSM972410	GSE39582	High CAF Risk	0.239353472
GSM972411	GSE39582	High CAF Risk	0.142411698
GSM972412	GSE39582	High CAF Risk	0.185439394
GSM972413	GSE39582	Low CAF Risk	-0.027217016
GSM972414	GSE39582	Low CAF Risk	-0.351050337
GSM972415	GSE39582	Low CAF Risk	-0.113419624
GSM972416	GSE39582	High CAF Risk	0.223269557
GSM972417	GSE39582	Low CAF Risk	-0.103201737
GSM972418	GSE39582	Low CAF Risk	-0.276182701
GSM972419	GSE39582	High CAF Risk	0.253481846
GSM972420	GSE39582	High CAF Risk	0.806635689
GSM972421	GSE39582	High CAF Risk	0.474502306
GSM972422	GSE39582	High CAF Risk	0.796777776
GSM972423	GSE39582	High CAF Risk	0.221249853
GSM972424	GSE39582	High CAF Risk	0.74054996
GSM972425	GSE39582	High CAF Risk	0.818597387
GSM972426	GSE39582	High CAF Risk	0.836382225
GSM972427	GSE39582	High CAF Risk	0.401702929
GSM972428	GSE39582	High CAF Risk	0.661380594
GSM972429	GSE39582	High CAF Risk	0.387659253
GSM972430	GSE39582	Low CAF Risk	-0.423320365
GSM972431	GSE39582	Low CAF Risk	-0.529488494
GSM972432	GSE39582	High CAF Risk	0.277956885
GSM972433	GSE39582	High CAF Risk	0.137624713
GSM972434	GSE39582	Low CAF Risk	-0.302829293
GSM972435	GSE39582	High CAF Risk	0.091571013
GSM972436	GSE39582	Low CAF Risk	-0.032905493
GSM972437	GSE39582	Low CAF Risk	-0.283545778
GSM972438	GSE39582	Low CAF Risk	-0.243319532
GSM972439	GSE39582	Low CAF Risk	-0.404382622
GSM972440	GSE39582	Low CAF Risk	-0.344025093
GSM972441	GSE39582	Low CAF Risk	0.017317656
GSM972442	GSE39582	Low CAF Risk	-0.334607178
GSM972443	GSE39582	High CAF Risk	0.049600151
GSM972444	GSE39582	Low CAF Risk	-0.230187589
GSM972445	GSE39582	Low CAF Risk	-0.775016555
GSM972446	GSE39582	High CAF Risk	0.359048595
GSM972447	GSE39582	Low CAF Risk	0.008890619
GSM972448	GSE39582	Low CAF Risk	-0.040104151
GSM972449	GSE39582	High CAF Risk	0.122820968
GSM972450	GSE39582	High CAF Risk	0.056538255
GSM972451	GSE39582	Low CAF Risk	-0.105548174
GSM972452	GSE39582	Low CAF Risk	-0.183935004
GSM972453	GSE39582	Low CAF Risk	-0.151635623
GSM972454	GSE39582	Low CAF Risk	-0.100264354
GSM972455	GSE39582	Low CAF Risk	0.000231353
GSM972456	GSE39582	Low CAF Risk	-0.050918284
GSM972457	GSE39582	High CAF Risk	0.13404903
GSM972458	GSE39582	Low CAF Risk	-0.324002837
GSM972459	GSE39582	Low CAF Risk	-0.28702811
GSM972460	GSE39582	Low CAF Risk	0.042825007
GSM972461	GSE39582	Low CAF Risk	-0.444866471
GSM972462	GSE39582	Low CAF Risk	-0.166964354
GSM972463	GSE39582	High CAF Risk	0.099458962
GSM972464	GSE39582	High CAF Risk	0.49363092
GSM972465	GSE39582	Low CAF Risk	-0.223195756
GSM972466	GSE39582	High CAF Risk	0.321384554
GSM972467	GSE39582	Low CAF Risk	-0.077679585
GSM972468	GSE39582	Low CAF Risk	-0.027964114
GSM972469	GSE39582	High CAF Risk	0.310946247
GSM972470	GSE39582	Low CAF Risk	-0.18082045
GSM972471	GSE39582	Low CAF Risk	-0.349123587
GSM972472	GSE39582	Low CAF Risk	-0.284858344
GSM972473	GSE39582	High CAF Risk	0.120092387
GSM972474	GSE39582	Low CAF Risk	-0.199631447
GSM972475	GSE39582	High CAF Risk	0.064620404
GSM972476	GSE39582	Low CAF Risk	0.000409666
GSM972477	GSE39582	High CAF Risk	0.178084532
GSM972478	GSE39582	High CAF Risk	0.109610097
GSM972479	GSE39582	High CAF Risk	0.157647475
GSM972480	GSE39582	Low CAF Risk	0.033464865
GSM972481	GSE39582	High CAF Risk	0.27455182
GSM972482	GSE39582	High CAF Risk	0.076377581
GSM972483	GSE39582	High CAF Risk	0.349275199
GSM972484	GSE39582	High CAF Risk	0.170790828
GSM972485	GSE39582	High CAF Risk	0.183154031
GSM972486	GSE39582	Low CAF Risk	-0.026038325
GSM972487	GSE39582	High CAF Risk	0.158786803
GSM972488	GSE39582	High CAF Risk	0.094632489
GSM972489	GSE39582	High CAF Risk	0.091326737
GSM972490	GSE39582	Low CAF Risk	-0.204530805
GSM972491	GSE39582	Low CAF Risk	-0.072450591
GSM972492	GSE39582	Low CAF Risk	-0.225874374
GSM972493	GSE39582	Low CAF Risk	-0.045296879
GSM972494	GSE39582	Low CAF Risk	-0.017251206
GSM972495	GSE39582	Low CAF Risk	-0.149276967
GSM972496	GSE39582	Low CAF Risk	-0.244380817
GSM972497	GSE39582	Low CAF Risk	-0.469599833
GSM972498	GSE39582	Low CAF Risk	-0.06777723
GSM972499	GSE39582	Low CAF Risk	-0.710638004
GSM972500	GSE39582	High CAF Risk	0.654533666
GSM972501	GSE39582	High CAF Risk	0.232354223
GSM972502	GSE39582	High CAF Risk	0.492304844
GSM972503	GSE39582	Low CAF Risk	0.019390882
GSM972504	GSE39582	High CAF Risk	0.457242687
GSM972505	GSE39582	High CAF Risk	0.276303015
GSM972506	GSE39582	High CAF Risk	0.404734954
GSM972507	GSE39582	Low CAF Risk	-0.206838237
GSM972508	GSE39582	Low CAF Risk	-0.039726558
GSM972509	GSE39582	Low CAF Risk	-0.285439641
GSM972510	GSE39582	Low CAF Risk	-0.125883703
GSM972511	GSE39582	Low CAF Risk	-0.047649929
GSM972512	GSE39582	Low CAF Risk	0.025895701
GSM972513	GSE39582	Low CAF Risk	-0.146522603
GSM972514	GSE39582	Low CAF Risk	-0.383189111
GSM972515	GSE39582	High CAF Risk	0.096319696
GSM972516	GSE39582	Low CAF Risk	-0.444416315
GSM972517	GSE39582	Low CAF Risk	-0.020804745
GSM972518	GSE39582	High CAF Risk	0.440272378
GSM972519	GSE39582	High CAF Risk	0.328781235
GSM972520	GSE39582	Low CAF Risk	-0.318458889
GSM972521	GSE39582	Low CAF Risk	-0.43381889
GSM972522	GSE39582	Low CAF Risk	-0.01665745
TCGA-3L-AA1B-01	TCGA	Low CAF Risk	-0.048006844
TCGA-4N-A93T-01	TCGA	High CAF Risk	0.668865884
TCGA-4T-AA8H-01	TCGA	High CAF Risk	0.30799026
TCGA-5M-AAT4-01	TCGA	Low CAF Risk	-0.099545179
TCGA-5M-AAT6-01	TCGA	Low CAF Risk	-0.430966068
TCGA-5M-AATE-01	TCGA	High CAF Risk	0.128651336
TCGA-A6-2675-01	TCGA	Low CAF Risk	0.033355458
TCGA-A6-2682-01	TCGA	High CAF Risk	0.086899543
TCGA-A6-2684-01	TCGA	High CAF Risk	0.253773485
TCGA-A6-2685-01	TCGA	High CAF Risk	0.395244455
TCGA-A6-2686-01	TCGA	Low CAF Risk	-0.104093909
TCGA-A6-4105-01	TCGA	Low CAF Risk	-0.195423595
TCGA-A6-5656-01	TCGA	High CAF Risk	0.123868261
TCGA-A6-5657-01	TCGA	High CAF Risk	0.084247362
TCGA-A6-5659-01	TCGA	Low CAF Risk	-0.242436439
TCGA-A6-5660-01	TCGA	High CAF Risk	0.092085543
TCGA-A6-5661-01	TCGA	Low CAF Risk	-0.378952636
TCGA-A6-5662-01	TCGA	High CAF Risk	0.293542605
TCGA-A6-5664-01	TCGA	High CAF Risk	0.150705851
TCGA-A6-5665-01	TCGA	Low CAF Risk	-0.169851176
TCGA-A6-5666-01	TCGA	Low CAF Risk	-0.01625369
TCGA-A6-5667-01	TCGA	Low CAF Risk	0.030940866
TCGA-A6-6137-01	TCGA	Low CAF Risk	-0.212185688
TCGA-A6-6138-01	TCGA	Low CAF Risk	-0.265535119
TCGA-A6-6140-01	TCGA	Low CAF Risk	-0.331103427
TCGA-A6-6141-01	TCGA	Low CAF Risk	-0.040620861
TCGA-A6-6142-01	TCGA	High CAF Risk	0.402351494
TCGA-A6-6648-01	TCGA	Low CAF Risk	-0.398093894
TCGA-A6-6649-01	TCGA	High CAF Risk	0.234232126
TCGA-A6-6650-01	TCGA	Low CAF Risk	-0.12095885
TCGA-A6-6651-01	TCGA	Low CAF Risk	-0.020266003
TCGA-A6-6652-01	TCGA	High CAF Risk	0.131046581
TCGA-A6-6653-01	TCGA	Low CAF Risk	0.038439838
TCGA-A6-6654-01	TCGA	High CAF Risk	0.532057382
TCGA-A6-6780-01	TCGA	Low CAF Risk	-0.552803011
TCGA-A6-6781-01	TCGA	High CAF Risk	0.183346301
TCGA-A6-6782-01	TCGA	High CAF Risk	0.209107114
TCGA-A6-A565-01	TCGA	Low CAF Risk	-0.120439949
TCGA-A6-A566-01	TCGA	High CAF Risk	0.068052361
TCGA-A6-A567-01	TCGA	High CAF Risk	0.204368325
TCGA-A6-A56B-01	TCGA	Low CAF Risk	-0.115872663
TCGA-A6-A5ZU-01	TCGA	High CAF Risk	0.458617107
TCGA-AA-3489-01	TCGA	Low CAF Risk	-0.042387405
TCGA-AA-3492-01	TCGA	Low CAF Risk	-0.519154054
TCGA-AA-3495-01	TCGA	Low CAF Risk	-0.137386374
TCGA-AA-3496-01	TCGA	Low CAF Risk	-0.234503329
TCGA-AA-3502-01	TCGA	Low CAF Risk	-0.07223105
TCGA-AA-3506-01	TCGA	Low CAF Risk	-0.074103904
TCGA-AA-3509-01	TCGA	Low CAF Risk	-0.00787847
TCGA-AA-3511-01	TCGA	High CAF Risk	0.459824047
TCGA-AA-3526-01	TCGA	Low CAF Risk	-0.477510095
TCGA-AA-3655-01	TCGA	Low CAF Risk	-0.145951988
TCGA-AA-3660-01	TCGA	Low CAF Risk	-0.107305101
TCGA-AA-3662-01	TCGA	High CAF Risk	0.075264464
TCGA-AA-3663-01	TCGA	Low CAF Risk	-0.336772424
TCGA-AA-3675-01	TCGA	Low CAF Risk	-0.083646089
TCGA-AA-3685-01	TCGA	Low CAF Risk	-0.16816949
TCGA-AA-3697-01	TCGA	Low CAF Risk	-0.263377919
TCGA-AA-3712-01	TCGA	Low CAF Risk	-0.110293756
TCGA-AA-3713-01	TCGA	Low CAF Risk	-0.638438925
TCGA-AA-A01P-01	TCGA	Low CAF Risk	-0.105126774
TCGA-AA-A01X-01	TCGA	High CAF Risk	0.17541478
TCGA-AA-A01Z-01	TCGA	High CAF Risk	0.355836959
TCGA-AA-A02K-01	TCGA	Low CAF Risk	-0.033934088
TCGA-AA-A02Y-01	TCGA	Low CAF Risk	-0.104467258
TCGA-AD-5900-01	TCGA	Low CAF Risk	-0.201677523
TCGA-AD-6548-01	TCGA	Low CAF Risk	-0.155492534
TCGA-AD-6888-01	TCGA	High CAF Risk	0.080090033
TCGA-AD-6889-01	TCGA	Low CAF Risk	-0.145788938
TCGA-AD-6890-01	TCGA	Low CAF Risk	-0.284276041
TCGA-AD-6895-01	TCGA	Low CAF Risk	-0.208630838
TCGA-AD-6899-01	TCGA	Low CAF Risk	-0.208617369
TCGA-AD-6901-01	TCGA	High CAF Risk	0.51100898
TCGA-AD-6963-01	TCGA	Low CAF Risk	-0.080359168
TCGA-AD-6964-01	TCGA	Low CAF Risk	-0.102362466
TCGA-AD-6965-01	TCGA	Low CAF Risk	-0.092241047
TCGA-AD-A5EJ-01	TCGA	Low CAF Risk	-0.23283814
TCGA-AD-A5EK-01	TCGA	Low CAF Risk	-0.073879617
TCGA-AM-5820-01	TCGA	Low CAF Risk	-0.210876238
TCGA-AM-5821-01	TCGA	Low CAF Risk	-0.236503385
TCGA-AU-3779-01	TCGA	Low CAF Risk	-0.080929671
TCGA-AU-6004-01	TCGA	Low CAF Risk	-0.224857876
TCGA-AY-5543-01	TCGA	Low CAF Risk	-0.287276508
TCGA-AY-6196-01	TCGA	High CAF Risk	0.277123178
TCGA-AY-6197-01	TCGA	Low CAF Risk	-0.475177874
TCGA-AY-6386-01	TCGA	Low CAF Risk	-0.195889959
TCGA-AY-A54L-01	TCGA	Low CAF Risk	-0.043251285
TCGA-AY-A69D-01	TCGA	Low CAF Risk	-0.10771707
TCGA-AY-A71X-01	TCGA	High CAF Risk	0.180550612
TCGA-AY-A8YK-01	TCGA	Low CAF Risk	-0.008616536
TCGA-AZ-4313-01	TCGA	Low CAF Risk	-0.053497942
TCGA-AZ-4315-01	TCGA	Low CAF Risk	0.023739741
TCGA-AZ-4323-01	TCGA	Low CAF Risk	-0.0650474
TCGA-AZ-4614-01	TCGA	High CAF Risk	0.138362153
TCGA-AZ-4615-01	TCGA	Low CAF Risk	-0.041570393
TCGA-AZ-4616-01	TCGA	High CAF Risk	0.128372416
TCGA-AZ-4682-01	TCGA	High CAF Risk	0.192211084
TCGA-AZ-4684-01	TCGA	High CAF Risk	0.373000284
TCGA-AZ-5403-01	TCGA	Low CAF Risk	-0.007266629
TCGA-AZ-5407-01	TCGA	Low CAF Risk	0.011322293
TCGA-AZ-6598-01	TCGA	Low CAF Risk	-0.250707235
TCGA-AZ-6599-01	TCGA	Low CAF Risk	-0.181858984
TCGA-AZ-6600-01	TCGA	High CAF Risk	0.235039025
TCGA-AZ-6601-01	TCGA	Low CAF Risk	-0.074492568
TCGA-AZ-6603-01	TCGA	Low CAF Risk	-0.166415249
TCGA-AZ-6605-01	TCGA	Low CAF Risk	0.006933815
TCGA-AZ-6606-01	TCGA	Low CAF Risk	-0.147356432
TCGA-AZ-6607-01	TCGA	High CAF Risk	0.138170792
TCGA-AZ-6608-01	TCGA	High CAF Risk	0.129085839
TCGA-CA-5254-01	TCGA	Low CAF Risk	-0.041519519
TCGA-CA-5255-01	TCGA	High CAF Risk	0.12531892
TCGA-CA-5256-01	TCGA	Low CAF Risk	-0.230686024
TCGA-CA-5796-01	TCGA	Low CAF Risk	-0.302427828
TCGA-CA-5797-01	TCGA	Low CAF Risk	-0.382948838
TCGA-CA-6715-01	TCGA	Low CAF Risk	-0.131609354
TCGA-CA-6716-01	TCGA	Low CAF Risk	-0.082301509
TCGA-CA-6717-01	TCGA	Low CAF Risk	-0.218496363
TCGA-CA-6718-01	TCGA	Low CAF Risk	-0.348923199
TCGA-CA-6719-01	TCGA	High CAF Risk	0.299551376
TCGA-CK-4947-01	TCGA	Low CAF Risk	-0.436089742
TCGA-CK-4948-01	TCGA	High CAF Risk	0.143425865
TCGA-CK-4950-01	TCGA	Low CAF Risk	0.027956935
TCGA-CK-4951-01	TCGA	Low CAF Risk	-0.032751318
TCGA-CK-4952-01	TCGA	Low CAF Risk	-0.297148512
TCGA-CK-5912-01	TCGA	Low CAF Risk	-0.317150542
TCGA-CK-5913-01	TCGA	Low CAF Risk	-0.244055663
TCGA-CK-5914-01	TCGA	Low CAF Risk	-0.247271622
TCGA-CK-5915-01	TCGA	Low CAF Risk	-0.372646078
TCGA-CK-5916-01	TCGA	Low CAF Risk	-0.535459628
TCGA-CK-6746-01	TCGA	Low CAF Risk	-0.568257027
TCGA-CK-6747-01	TCGA	Low CAF Risk	-0.313439494
TCGA-CK-6748-01	TCGA	High CAF Risk	0.348367998
TCGA-CK-6751-01	TCGA	Low CAF Risk	0.04169602
TCGA-CM-4743-01	TCGA	Low CAF Risk	-0.275051963
TCGA-CM-4744-01	TCGA	Low CAF Risk	-0.181043893
TCGA-CM-4747-01	TCGA	High CAF Risk	0.240452336
TCGA-CM-4751-01	TCGA	Low CAF Risk	-0.041702182
TCGA-CM-5344-01	TCGA	High CAF Risk	0.295589457
TCGA-CM-5348-01	TCGA	High CAF Risk	0.0646617
TCGA-CM-5349-01	TCGA	High CAF Risk	0.180145516
TCGA-CM-5860-01	TCGA	Low CAF Risk	-0.238730652
TCGA-CM-5861-01	TCGA	High CAF Risk	0.106905194
TCGA-CM-5862-01	TCGA	Low CAF Risk	-0.091156364
TCGA-CM-5863-01	TCGA	High CAF Risk	0.402273897
TCGA-CM-5864-01	TCGA	Low CAF Risk	-0.154605797
TCGA-CM-5868-01	TCGA	High CAF Risk	0.278893687
TCGA-CM-6161-01	TCGA	Low CAF Risk	-0.310301932
TCGA-CM-6162-01	TCGA	Low CAF Risk	0.024476854
TCGA-CM-6163-01	TCGA	High CAF Risk	0.161893498
TCGA-CM-6164-01	TCGA	High CAF Risk	0.079019631
TCGA-CM-6165-01	TCGA	Low CAF Risk	-0.19860821
TCGA-CM-6166-01	TCGA	Low CAF Risk	-0.023784581
TCGA-CM-6167-01	TCGA	High CAF Risk	0.077118488
TCGA-CM-6168-01	TCGA	Low CAF Risk	-0.066557596
TCGA-CM-6169-01	TCGA	Low CAF Risk	-0.278902433
TCGA-CM-6170-01	TCGA	Low CAF Risk	0.009096773
TCGA-CM-6171-01	TCGA	Low CAF Risk	-0.425470097
TCGA-CM-6172-01	TCGA	Low CAF Risk	-0.159301951
TCGA-CM-6674-01	TCGA	Low CAF Risk	-0.121428117
TCGA-CM-6675-01	TCGA	Low CAF Risk	0.015182329
TCGA-CM-6676-01	TCGA	Low CAF Risk	0.037840089
TCGA-CM-6677-01	TCGA	Low CAF Risk	-0.090977023
TCGA-CM-6678-01	TCGA	High CAF Risk	0.333583497
TCGA-CM-6679-01	TCGA	High CAF Risk	0.192456546
TCGA-CM-6680-01	TCGA	Low CAF Risk	-0.180558162
TCGA-D5-5537-01	TCGA	High CAF Risk	0.073926854
TCGA-D5-5538-01	TCGA	Low CAF Risk	0.011701414
TCGA-D5-5539-01	TCGA	High CAF Risk	0.217205672
TCGA-D5-5540-01	TCGA	Low CAF Risk	-0.176777268
TCGA-D5-5541-01	TCGA	Low CAF Risk	-0.261029836
TCGA-D5-6529-01	TCGA	Low CAF Risk	-0.051555215
TCGA-D5-6530-01	TCGA	Low CAF Risk	-0.212409718
TCGA-D5-6531-01	TCGA	Low CAF Risk	-0.102339238
TCGA-D5-6532-01	TCGA	Low CAF Risk	-0.374088143
TCGA-D5-6533-01	TCGA	Low CAF Risk	-0.070143819
TCGA-D5-6534-01	TCGA	High CAF Risk	0.254304051
TCGA-D5-6535-01	TCGA	Low CAF Risk	0.04139853
TCGA-D5-6536-01	TCGA	High CAF Risk	0.31472159
TCGA-D5-6537-01	TCGA	Low CAF Risk	-0.106949707
TCGA-D5-6538-01	TCGA	Low CAF Risk	-0.051420047
TCGA-D5-6539-01	TCGA	Low CAF Risk	-0.186156982
TCGA-D5-6540-01	TCGA	High CAF Risk	0.054218418
TCGA-D5-6541-01	TCGA	Low CAF Risk	-0.226682326
TCGA-D5-6898-01	TCGA	Low CAF Risk	-0.252741664
TCGA-D5-6920-01	TCGA	Low CAF Risk	-0.310699038
TCGA-D5-6922-01	TCGA	Low CAF Risk	-0.257542649
TCGA-D5-6923-01	TCGA	Low CAF Risk	-0.074118699
TCGA-D5-6924-01	TCGA	Low CAF Risk	-0.235838979
TCGA-D5-6926-01	TCGA	High CAF Risk	0.05492878
TCGA-D5-6927-01	TCGA	Low CAF Risk	-0.492351589
TCGA-D5-6928-01	TCGA	Low CAF Risk	-0.396605367
TCGA-D5-6929-01	TCGA	High CAF Risk	0.049626602
TCGA-D5-6930-01	TCGA	Low CAF Risk	-0.350814318
TCGA-D5-6931-01	TCGA	Low CAF Risk	-0.313402196
TCGA-D5-6932-01	TCGA	High CAF Risk	0.144649939
TCGA-D5-7000-01	TCGA	Low CAF Risk	-0.13297213
TCGA-DM-A0X9-01	TCGA	Low CAF Risk	-0.22024465
TCGA-DM-A0XD-01	TCGA	High CAF Risk	0.117272534
TCGA-DM-A0XF-01	TCGA	Low CAF Risk	-0.033148149
TCGA-DM-A1D0-01	TCGA	High CAF Risk	0.089225126
TCGA-DM-A1D4-01	TCGA	Low CAF Risk	-0.051545391
TCGA-DM-A1D6-01	TCGA	Low CAF Risk	-0.526853127
TCGA-DM-A1D7-01	TCGA	Low CAF Risk	-0.073153451
TCGA-DM-A1D8-01	TCGA	High CAF Risk	0.055409998
TCGA-DM-A1D9-01	TCGA	High CAF Risk	0.080963833
TCGA-DM-A1DA-01	TCGA	High CAF Risk	0.161612878
TCGA-DM-A1DB-01	TCGA	Low CAF Risk	-0.086151568
TCGA-DM-A1HA-01	TCGA	High CAF Risk	0.262003711
TCGA-DM-A1HB-01	TCGA	Low CAF Risk	0.030400357
TCGA-DM-A280-01	TCGA	High CAF Risk	0.269502894
TCGA-DM-A282-01	TCGA	High CAF Risk	0.187845075
TCGA-DM-A285-01	TCGA	High CAF Risk	0.240661287
TCGA-DM-A288-01	TCGA	High CAF Risk	0.416756144
TCGA-DM-A28A-01	TCGA	Low CAF Risk	0.045465708
TCGA-DM-A28C-01	TCGA	High CAF Risk	0.08621574
TCGA-DM-A28E-01	TCGA	Low CAF Risk	0.036079302
TCGA-DM-A28F-01	TCGA	Low CAF Risk	-0.047968051
TCGA-DM-A28G-01	TCGA	Low CAF Risk	-0.073511919
TCGA-DM-A28H-01	TCGA	Low CAF Risk	-0.372513397
TCGA-DM-A28K-01	TCGA	Low CAF Risk	-0.01039801
TCGA-DM-A28M-01	TCGA	Low CAF Risk	0.025321809
TCGA-F4-6459-01	TCGA	High CAF Risk	0.259014549
TCGA-F4-6460-01	TCGA	High CAF Risk	0.583883194
TCGA-F4-6461-01	TCGA	High CAF Risk	0.047917021
TCGA-F4-6463-01	TCGA	Low CAF Risk	-0.086623413
TCGA-F4-6569-01	TCGA	High CAF Risk	0.186989652
TCGA-F4-6570-01	TCGA	High CAF Risk	0.315943694
TCGA-F4-6703-01	TCGA	Low CAF Risk	0.006324117
TCGA-F4-6704-01	TCGA	Low CAF Risk	-0.186767974
TCGA-F4-6805-01	TCGA	Low CAF Risk	-0.071378175
TCGA-F4-6806-01	TCGA	High CAF Risk	0.077148685
TCGA-F4-6807-01	TCGA	Low CAF Risk	-0.082192388
TCGA-F4-6808-01	TCGA	Low CAF Risk	-0.156278694
TCGA-F4-6809-01	TCGA	High CAF Risk	0.441706254
TCGA-F4-6854-01	TCGA	Low CAF Risk	-0.176742874
TCGA-F4-6855-01	TCGA	High CAF Risk	0.187423397
TCGA-F4-6856-01	TCGA	Low CAF Risk	-0.472947478
TCGA-G4-6293-01	TCGA	Low CAF Risk	-0.145442531
TCGA-G4-6294-01	TCGA	High CAF Risk	0.153850361
TCGA-G4-6295-01	TCGA	Low CAF Risk	-0.423381589
TCGA-G4-6297-01	TCGA	High CAF Risk	0.28131146
TCGA-G4-6298-01	TCGA	High CAF Risk	0.55250134
TCGA-G4-6299-01	TCGA	High CAF Risk	0.491666179
TCGA-G4-6302-01	TCGA	High CAF Risk	0.061836466
TCGA-G4-6303-01	TCGA	Low CAF Risk	-0.049811745
TCGA-G4-6304-01	TCGA	Low CAF Risk	-0.108557149
TCGA-G4-6306-01	TCGA	Low CAF Risk	0.038282387
TCGA-G4-6307-01	TCGA	High CAF Risk	0.13277822
TCGA-G4-6309-01	TCGA	Low CAF Risk	-0.159221881
TCGA-G4-6310-01	TCGA	High CAF Risk	0.188500031
TCGA-G4-6311-01	TCGA	High CAF Risk	0.171501683
TCGA-G4-6314-01	TCGA	Low CAF Risk	0.011361674
TCGA-G4-6315-01	TCGA	Low CAF Risk	-0.079241104
TCGA-G4-6317-01	TCGA	High CAF Risk	0.046608607
TCGA-G4-6317-02	TCGA	High CAF Risk	0.792827062
TCGA-G4-6320-01	TCGA	High CAF Risk	0.510190109
TCGA-G4-6321-01	TCGA	High CAF Risk	0.25454621
TCGA-G4-6322-01	TCGA	Low CAF Risk	-0.360706577
TCGA-G4-6323-01	TCGA	Low CAF Risk	-0.052195273
TCGA-G4-6586-01	TCGA	Low CAF Risk	-0.001038042
TCGA-G4-6588-01	TCGA	Low CAF Risk	-0.088829706
TCGA-G4-6625-01	TCGA	High CAF Risk	0.142338965
TCGA-G4-6626-01	TCGA	High CAF Risk	0.152748257
TCGA-G4-6627-01	TCGA	Low CAF Risk	-0.109815004
TCGA-G4-6628-01	TCGA	Low CAF Risk	-0.333228928
TCGA-NH-A50T-01	TCGA	Low CAF Risk	-0.394094011
TCGA-NH-A50U-01	TCGA	High CAF Risk	0.166407213
TCGA-NH-A50V-01	TCGA	High CAF Risk	0.054167895
TCGA-NH-A5IV-01	TCGA	Low CAF Risk	-0.123759601
TCGA-NH-A6GA-01	TCGA	High CAF Risk	0.129457822
TCGA-NH-A6GB-01	TCGA	Low CAF Risk	-0.169248138
TCGA-NH-A6GC-01	TCGA	High CAF Risk	0.069069333
TCGA-NH-A8F7-06	TCGA	High CAF Risk	0.228649669
TCGA-NH-A8F7-01	TCGA	Low CAF Risk	-0.062597827
TCGA-NH-A8F8-01	TCGA	High CAF Risk	0.48381422
TCGA-QG-A5YV-01	TCGA	Low CAF Risk	-0.033868176
TCGA-QG-A5YW-01	TCGA	Low CAF Risk	-0.17105083
TCGA-QG-A5YX-01	TCGA	Low CAF Risk	-0.475853975
TCGA-QG-A5Z1-01	TCGA	High CAF Risk	0.103737944
TCGA-QG-A5Z2-01	TCGA	Low CAF Risk	-0.171867624
TCGA-QL-A97D-01	TCGA	Low CAF Risk	-0.19858072
TCGA-RU-A8FL-01	TCGA	Low CAF Risk	-0.359112592
TCGA-SS-A7HO-01	TCGA	Low CAF Risk	0.015150626
TCGA-T9-A92H-01	TCGA	Low CAF Risk	-0.024626645
TCGA-WS-AB45-01	TCGA	High CAF Risk	0.303466095
TCGA-AF-2687-01	TCGA	High CAF Risk	0.088842189
TCGA-AF-2690-01	TCGA	High CAF Risk	0.381789479
TCGA-AF-2693-01	TCGA	Low CAF Risk	-0.066534834
TCGA-AF-3911-01	TCGA	High CAF Risk	0.32209523
TCGA-AF-4110-01	TCGA	Low CAF Risk	0.031611094
TCGA-AF-5654-01	TCGA	Low CAF Risk	-0.387455386
TCGA-AF-6136-01	TCGA	Low CAF Risk	-0.029758168
TCGA-AF-6655-01	TCGA	High CAF Risk	0.142881349
TCGA-AF-6672-01	TCGA	High CAF Risk	0.074271805
TCGA-AF-A56K-01	TCGA	Low CAF Risk	0.019950754
TCGA-AF-A56L-01	TCGA	High CAF Risk	0.146212628
TCGA-AF-A56N-01	TCGA	Low CAF Risk	-0.120316825
TCGA-AG-3591-01	TCGA	Low CAF Risk	-0.255268001
TCGA-AG-3592-01	TCGA	Low CAF Risk	-0.225937013
TCGA-AG-3725-01	TCGA	High CAF Risk	0.126956792
TCGA-AG-3731-01	TCGA	Low CAF Risk	-0.252376491
TCGA-AG-3732-01	TCGA	Low CAF Risk	-0.075541192
TCGA-AG-3742-01	TCGA	Low CAF Risk	-0.29385008
TCGA-AG-3902-01	TCGA	Low CAF Risk	-0.381238033
TCGA-AG-4021-01	TCGA	Low CAF Risk	-0.162010306
TCGA-AG-4022-01	TCGA	Low CAF Risk	-0.060191397
TCGA-AH-6544-01	TCGA	High CAF Risk	0.056103562
TCGA-AH-6547-01	TCGA	Low CAF Risk	-0.195480397
TCGA-AH-6549-01	TCGA	Low CAF Risk	-0.295295057
TCGA-AH-6643-01	TCGA	High CAF Risk	0.309475126
TCGA-AH-6644-01	TCGA	Low CAF Risk	-0.056476622
TCGA-AH-6897-01	TCGA	Low CAF Risk	-0.513663717
TCGA-AH-6903-01	TCGA	Low CAF Risk	-0.129076184
TCGA-BM-6198-01	TCGA	Low CAF Risk	-0.076392192
TCGA-CI-6619-01	TCGA	Low CAF Risk	-0.227259743
TCGA-CI-6620-01	TCGA	High CAF Risk	0.092423691
TCGA-CI-6621-01	TCGA	Low CAF Risk	-0.463454259
TCGA-CI-6622-01	TCGA	Low CAF Risk	0.045376854
TCGA-CI-6623-01	TCGA	Low CAF Risk	-0.13937909
TCGA-CI-6624-01	TCGA	Low CAF Risk	-0.115451602
TCGA-CL-4957-01	TCGA	Low CAF Risk	-0.115844153
TCGA-CL-5917-01	TCGA	High CAF Risk	0.151292914
TCGA-CL-5918-01	TCGA	Low CAF Risk	0.025392497
TCGA-DC-4745-01	TCGA	Low CAF Risk	0.018341109
TCGA-DC-4749-01	TCGA	Low CAF Risk	-0.05059917
TCGA-DC-5337-01	TCGA	Low CAF Risk	-0.395592364
TCGA-DC-5869-01	TCGA	Low CAF Risk	-0.343246226
TCGA-DC-6154-01	TCGA	High CAF Risk	0.421631681
TCGA-DC-6155-01	TCGA	High CAF Risk	0.973261004
TCGA-DC-6156-01	TCGA	High CAF Risk	0.265935678
TCGA-DC-6157-01	TCGA	Low CAF Risk	-0.185122792
TCGA-DC-6158-01	TCGA	Low CAF Risk	-0.166087213
TCGA-DC-6160-01	TCGA	Low CAF Risk	-0.335659214
TCGA-DC-6681-01	TCGA	Low CAF Risk	-0.092165217
TCGA-DC-6682-01	TCGA	Low CAF Risk	-0.432336777
TCGA-DC-6683-01	TCGA	Low CAF Risk	-0.122759771
TCGA-DT-5265-01	TCGA	High CAF Risk	0.513581977
TCGA-DY-A0XA-01	TCGA	High CAF Risk	0.175452175
TCGA-DY-A1DC-01	TCGA	High CAF Risk	0.220407696
TCGA-DY-A1DD-01	TCGA	High CAF Risk	0.316571297
TCGA-DY-A1DE-01	TCGA	High CAF Risk	0.105890211
TCGA-DY-A1DF-01	TCGA	High CAF Risk	0.571663193
TCGA-DY-A1DG-01	TCGA	Low CAF Risk	0.014526483
TCGA-DY-A1H8-01	TCGA	High CAF Risk	0.65272894
TCGA-EF-5830-01	TCGA	Low CAF Risk	-0.218585111
TCGA-EF-5831-01	TCGA	Low CAF Risk	-0.107261627
TCGA-EI-6506-01	TCGA	Low CAF Risk	-0.35044657
TCGA-EI-6507-01	TCGA	Low CAF Risk	-0.147494364
TCGA-EI-6508-01	TCGA	Low CAF Risk	-0.348259177
TCGA-EI-6509-01	TCGA	Low CAF Risk	-0.026788184
TCGA-EI-6510-01	TCGA	Low CAF Risk	-0.195070106
TCGA-EI-6511-01	TCGA	Low CAF Risk	-0.177320731
TCGA-EI-6512-01	TCGA	Low CAF Risk	-0.162441357
TCGA-EI-6513-01	TCGA	High CAF Risk	0.18297677
TCGA-EI-6514-01	TCGA	High CAF Risk	0.202218698
TCGA-EI-6881-01	TCGA	High CAF Risk	0.159033238
TCGA-EI-6882-01	TCGA	Low CAF Risk	-0.549531541
TCGA-EI-6883-01	TCGA	Low CAF Risk	-0.1241745
TCGA-EI-6884-01	TCGA	Low CAF Risk	0.032806079
TCGA-EI-6885-01	TCGA	Low CAF Risk	-0.28795811
TCGA-EI-6917-01	TCGA	Low CAF Risk	-0.395896398
TCGA-EI-7002-01	TCGA	Low CAF Risk	-0.096395799
TCGA-EI-7004-01	TCGA	Low CAF Risk	-0.042253229
TCGA-F5-6464-01	TCGA	High CAF Risk	0.199313691
TCGA-F5-6465-01	TCGA	Low CAF Risk	-0.250862446
TCGA-F5-6571-01	TCGA	High CAF Risk	0.180898924
TCGA-F5-6702-01	TCGA	High CAF Risk	0.542958413
TCGA-F5-6810-01	TCGA	High CAF Risk	0.100608828
TCGA-F5-6811-01	TCGA	Low CAF Risk	-0.061657172
TCGA-F5-6812-01	TCGA	High CAF Risk	0.424474638
TCGA-F5-6813-01	TCGA	High CAF Risk	0.161086168
TCGA-F5-6814-01	TCGA	Low CAF Risk	-0.479514093
TCGA-F5-6861-01	TCGA	Low CAF Risk	-0.14852328
TCGA-F5-6863-01	TCGA	High CAF Risk	0.67433796
TCGA-F5-6864-01	TCGA	Low CAF Risk	-0.200718238
TCGA-G5-6233-01	TCGA	High CAF Risk	0.09722416
TCGA-G5-6235-01	TCGA	Low CAF Risk	-0.120347
TCGA-G5-6572-01	TCGA	High CAF Risk	0.202383493
TCGA-G5-6572-02	TCGA	High CAF Risk	0.792759206
TCGA-G5-6641-01	TCGA	High CAF Risk	0.206246254
TCGA-A6-2671-01	TCGA	High CAF Risk	0.412085445
TCGA-A6-2672-01	TCGA	Low CAF Risk	-0.221608887
TCGA-A6-2674-01	TCGA	High CAF Risk	0.422337661
TCGA-A6-2676-01	TCGA	Low CAF Risk	-0.476707497
TCGA-A6-2677-01	TCGA	Low CAF Risk	-0.291832727
TCGA-A6-2678-01	TCGA	Low CAF Risk	-0.237226594
TCGA-A6-2679-01	TCGA	High CAF Risk	0.991633223
TCGA-A6-2680-01	TCGA	High CAF Risk	0.305484024
TCGA-A6-2681-01	TCGA	High CAF Risk	0.349637928
TCGA-A6-2683-01	TCGA	High CAF Risk	1.132201001
TCGA-A6-3807-01	TCGA	Low CAF Risk	-0.156637534
TCGA-A6-3808-01	TCGA	Low CAF Risk	-0.237578566
TCGA-A6-3809-01	TCGA	Low CAF Risk	-0.763116912
TCGA-A6-3810-01	TCGA	High CAF Risk	0.240921643
TCGA-A6-4107-01	TCGA	Low CAF Risk	-0.084489392
TCGA-AA-3488-01	TCGA	High CAF Risk	0.358581052
TCGA-AA-3494-01	TCGA	Low CAF Risk	-0.091056751
TCGA-AA-3510-01	TCGA	Low CAF Risk	-0.012372766
TCGA-AA-3514-01	TCGA	High CAF Risk	0.509471202
TCGA-AA-3516-01	TCGA	Low CAF Risk	-0.361070586
TCGA-AA-3517-01	TCGA	Low CAF Risk	-0.019559984
TCGA-AA-3518-01	TCGA	Low CAF Risk	-0.222662264
TCGA-AA-3519-01	TCGA	Low CAF Risk	-0.166124617
TCGA-AA-3520-01	TCGA	Low CAF Risk	-0.167797189
TCGA-AA-3521-01	TCGA	High CAF Risk	0.4152504
TCGA-AA-3522-01	TCGA	Low CAF Risk	-0.273542572
TCGA-AA-3524-01	TCGA	Low CAF Risk	-0.262583877
TCGA-AA-3525-01	TCGA	Low CAF Risk	-0.264707834
TCGA-AA-3527-01	TCGA	High CAF Risk	0.652422998
TCGA-AA-3529-01	TCGA	Low CAF Risk	-0.354192708
TCGA-AA-3530-01	TCGA	Low CAF Risk	-0.086647181
TCGA-AA-3531-01	TCGA	High CAF Risk	0.14164746
TCGA-AA-3532-01	TCGA	Low CAF Risk	0.026606006
TCGA-AA-3534-01	TCGA	Low CAF Risk	-0.330617562
TCGA-AA-3538-01	TCGA	Low CAF Risk	-0.357733349
TCGA-AA-3542-01	TCGA	High CAF Risk	0.244957658
TCGA-AA-3543-01	TCGA	Low CAF Risk	-0.117901019
TCGA-AA-3544-01	TCGA	High CAF Risk	0.252461591
TCGA-AA-3548-01	TCGA	High CAF Risk	0.397824204
TCGA-AA-3549-01	TCGA	High CAF Risk	0.221386367
TCGA-AA-3552-01	TCGA	High CAF Risk	0.078610618
TCGA-AA-3553-01	TCGA	Low CAF Risk	-0.14009868
TCGA-AA-3554-01	TCGA	High CAF Risk	0.133708074
TCGA-AA-3555-01	TCGA	Low CAF Risk	-0.369578246
TCGA-AA-3556-01	TCGA	Low CAF Risk	-0.534166006
TCGA-AA-3560-01	TCGA	Low CAF Risk	-0.424469828
TCGA-AA-3561-01	TCGA	Low CAF Risk	-0.053647763
TCGA-AA-3562-01	TCGA	High CAF Risk	0.230312681
TCGA-AA-3664-01	TCGA	Low CAF Risk	-0.156375883
TCGA-AA-3666-01	TCGA	Low CAF Risk	-0.160436176
TCGA-AA-3667-01	TCGA	High CAF Risk	0.443819117
TCGA-AA-3672-01	TCGA	High CAF Risk	0.183390878
TCGA-AA-3673-01	TCGA	Low CAF Risk	-0.049471326
TCGA-AA-3678-01	TCGA	Low CAF Risk	-0.208262239
TCGA-AA-3679-01	TCGA	High CAF Risk	0.365982576
TCGA-AA-3680-01	TCGA	Low CAF Risk	0.024527883
TCGA-AA-3681-01	TCGA	Low CAF Risk	-0.263728111
TCGA-AA-3684-01	TCGA	High CAF Risk	0.521649006
TCGA-AA-3688-01	TCGA	Low CAF Risk	-0.023368378
TCGA-AA-3692-01	TCGA	Low CAF Risk	-0.023675667
TCGA-AA-3693-01	TCGA	Low CAF Risk	-0.2423284
TCGA-AA-3696-01	TCGA	High CAF Risk	0.133659732
TCGA-AA-3710-01	TCGA	Low CAF Risk	-0.21876359
TCGA-AA-3715-01	TCGA	High CAF Risk	0.351398157
TCGA-AA-3811-01	TCGA	High CAF Risk	0.099868308
TCGA-AA-3812-01	TCGA	High CAF Risk	0.527869753
TCGA-AA-3814-01	TCGA	High CAF Risk	0.104976435
TCGA-AA-3815-01	TCGA	Low CAF Risk	-0.111833996
TCGA-AA-3818-01	TCGA	High CAF Risk	0.100302651
TCGA-AA-3819-01	TCGA	Low CAF Risk	-0.135295847
TCGA-AA-3821-01	TCGA	Low CAF Risk	-0.31414498
TCGA-AA-3831-01	TCGA	Low CAF Risk	-0.036242746
TCGA-AA-3833-01	TCGA	High CAF Risk	0.217491649
TCGA-AA-3837-01	TCGA	Low CAF Risk	0.03934603
TCGA-AA-3841-01	TCGA	High CAF Risk	0.579227387
TCGA-AA-3842-01	TCGA	Low CAF Risk	-0.025839112
TCGA-AA-3844-01	TCGA	Low CAF Risk	-0.23272002
TCGA-AA-3845-01	TCGA	Low CAF Risk	-0.23032943
TCGA-AA-3846-01	TCGA	High CAF Risk	0.102493518
TCGA-AA-3848-01	TCGA	High CAF Risk	0.254143541
TCGA-AA-3850-01	TCGA	Low CAF Risk	-0.334393108
TCGA-AA-3851-01	TCGA	High CAF Risk	0.084820351
TCGA-AA-3852-01	TCGA	Low CAF Risk	-0.142585711
TCGA-AA-3854-01	TCGA	Low CAF Risk	-0.273815695
TCGA-AA-3855-01	TCGA	Low CAF Risk	-0.161741505
TCGA-AA-3856-01	TCGA	High CAF Risk	0.056935084
TCGA-AA-3858-01	TCGA	High CAF Risk	0.088475909
TCGA-AA-3860-01	TCGA	High CAF Risk	0.249554069
TCGA-AA-3861-01	TCGA	Low CAF Risk	-0.297906477
TCGA-AA-3862-01	TCGA	High CAF Risk	0.06835333
TCGA-AA-3864-01	TCGA	Low CAF Risk	-0.419877697
TCGA-AA-3866-01	TCGA	Low CAF Risk	-0.268246306
TCGA-AA-3867-01	TCGA	High CAF Risk	0.087499715
TCGA-AA-3869-01	TCGA	Low CAF Risk	-0.16704561
TCGA-AA-3870-01	TCGA	High CAF Risk	0.330906464
TCGA-AA-3872-01	TCGA	High CAF Risk	0.48693554
TCGA-AA-3875-01	TCGA	Low CAF Risk	-0.234427394
TCGA-AA-3877-01	TCGA	Low CAF Risk	-0.215686311
TCGA-AA-3930-01	TCGA	High CAF Risk	0.069959375
TCGA-AA-3939-01	TCGA	Low CAF Risk	0.031461363
TCGA-AA-3941-01	TCGA	Low CAF Risk	-0.167124046
TCGA-AA-3947-01	TCGA	Low CAF Risk	-0.846391335
TCGA-AA-3949-01	TCGA	Low CAF Risk	-0.582818189
TCGA-AA-3950-01	TCGA	Low CAF Risk	-0.211674721
TCGA-AA-3952-01	TCGA	Low CAF Risk	0.038702624
TCGA-AA-3955-01	TCGA	Low CAF Risk	-0.175220161
TCGA-AA-3956-01	TCGA	Low CAF Risk	-0.110842202
TCGA-AA-3966-01	TCGA	Low CAF Risk	-0.001899298
TCGA-AA-3968-01	TCGA	Low CAF Risk	-0.054582748
TCGA-AA-3970-01	TCGA	Low CAF Risk	-0.146703394
TCGA-AA-3971-01	TCGA	High CAF Risk	0.066303157
TCGA-AA-3972-01	TCGA	High CAF Risk	0.254850448
TCGA-AA-3973-01	TCGA	Low CAF Risk	-0.055727304
TCGA-AA-3975-01	TCGA	High CAF Risk	0.299613341
TCGA-AA-3976-01	TCGA	Low CAF Risk	-0.071121041
TCGA-AA-3977-01	TCGA	Low CAF Risk	-0.479293116
TCGA-AA-3979-01	TCGA	Low CAF Risk	-0.104591718
TCGA-AA-3980-01	TCGA	Low CAF Risk	-0.218522537
TCGA-AA-3982-01	TCGA	Low CAF Risk	-0.258993521
TCGA-AA-3984-01	TCGA	Low CAF Risk	-0.267957068
TCGA-AA-3986-01	TCGA	Low CAF Risk	-0.33854817
TCGA-AA-3989-01	TCGA	Low CAF Risk	-0.018039264
TCGA-AA-3994-01	TCGA	High CAF Risk	0.21725628
TCGA-AA-A004-01	TCGA	High CAF Risk	0.703349229
TCGA-AA-A00A-01	TCGA	Low CAF Risk	-0.105769781
TCGA-AA-A00D-01	TCGA	Low CAF Risk	-0.374131781
TCGA-AA-A00E-01	TCGA	Low CAF Risk	-0.287365211
TCGA-AA-A00F-01	TCGA	High CAF Risk	0.455875914
TCGA-AA-A00J-01	TCGA	Low CAF Risk	-0.101446204
TCGA-AA-A00K-01	TCGA	Low CAF Risk	-0.052479504
TCGA-AA-A00L-01	TCGA	Low CAF Risk	-0.017090397
TCGA-AA-A00N-01	TCGA	High CAF Risk	0.054732046
TCGA-AA-A00O-01	TCGA	Low CAF Risk	-0.177058834
TCGA-AA-A00Q-01	TCGA	High CAF Risk	0.325679186
TCGA-AA-A00R-01	TCGA	Low CAF Risk	-0.430890051
TCGA-AA-A00U-01	TCGA	Low CAF Risk	-0.263914305
TCGA-AA-A00W-01	TCGA	High CAF Risk	0.164736769
TCGA-AA-A00Z-01	TCGA	Low CAF Risk	-0.276368212
TCGA-AA-A010-01	TCGA	High CAF Risk	0.098060952
TCGA-AA-A017-01	TCGA	High CAF Risk	0.276568952
TCGA-AA-A01C-01	TCGA	High CAF Risk	0.349181411
TCGA-AA-A01D-01	TCGA	Low CAF Risk	-0.019846445
TCGA-AA-A01F-01	TCGA	High CAF Risk	0.221765413
TCGA-AA-A01G-01	TCGA	Low CAF Risk	-0.324046268
TCGA-AA-A01I-01	TCGA	Low CAF Risk	-0.617902773
TCGA-AA-A01K-01	TCGA	High CAF Risk	0.12612854
TCGA-AA-A01Q-01	TCGA	Low CAF Risk	-0.169214256
TCGA-AA-A01R-01	TCGA	High CAF Risk	0.32257764
TCGA-AA-A01S-01	TCGA	Low CAF Risk	-0.092303235
TCGA-AA-A01T-01	TCGA	High CAF Risk	0.451390705
TCGA-AA-A01V-01	TCGA	Low CAF Risk	-0.072321689
TCGA-AA-A022-01	TCGA	Low CAF Risk	-0.138588332
TCGA-AA-A024-01	TCGA	High CAF Risk	0.197018588
TCGA-AA-A029-01	TCGA	Low CAF Risk	-0.145282136
TCGA-AA-A02E-01	TCGA	High CAF Risk	0.355667023
TCGA-AA-A02F-01	TCGA	High CAF Risk	0.056462795
TCGA-AA-A02H-01	TCGA	High CAF Risk	0.194873936
TCGA-AA-A02J-01	TCGA	Low CAF Risk	-0.202739478
TCGA-AA-A02O-01	TCGA	High CAF Risk	0.446086081
TCGA-AA-A02R-01	TCGA	Low CAF Risk	-0.31125554
TCGA-AA-A02W-01	TCGA	High CAF Risk	0.141763504
TCGA-AA-A03F-01	TCGA	High CAF Risk	0.449859836
TCGA-AA-A03J-01	TCGA	High CAF Risk	0.431217407
TCGA-AY-4070-01	TCGA	High CAF Risk	0.17431464
TCGA-AY-4071-01	TCGA	High CAF Risk	0.427724684
TCGA-AZ-4308-01	TCGA	High CAF Risk	0.722548305
TCGA-AZ-4681-01	TCGA	Low CAF Risk	-0.013545572
TCGA-CM-4746-01	TCGA	Low CAF Risk	-0.137086594
TCGA-CM-4748-01	TCGA	High CAF Risk	0.298897506
TCGA-CM-4750-01	TCGA	High CAF Risk	0.062321966
TCGA-CM-4752-01	TCGA	Low CAF Risk	-0.448296958
TCGA-CM-5341-01	TCGA	Low CAF Risk	-0.224239781
TCGA-AF-2691-01	TCGA	High CAF Risk	0.126689281
TCGA-AF-2692-01	TCGA	High CAF Risk	0.339478674
TCGA-AF-3400-01	TCGA	High CAF Risk	0.369877847
TCGA-AF-3913-01	TCGA	High CAF Risk	0.122494024
TCGA-AG-3574-01	TCGA	High CAF Risk	0.1693351
TCGA-AG-3575-01	TCGA	Low CAF Risk	-0.063775855
TCGA-AG-3578-01	TCGA	Low CAF Risk	-0.387051351
TCGA-AG-3580-01	TCGA	Low CAF Risk	-0.41061894
TCGA-AG-3581-01	TCGA	High CAF Risk	0.227173178
TCGA-AG-3582-01	TCGA	Low CAF Risk	-0.227159451
TCGA-AG-3583-01	TCGA	Low CAF Risk	-0.202875023
TCGA-AG-3584-01	TCGA	Low CAF Risk	-0.087661721
TCGA-AG-3586-01	TCGA	Low CAF Risk	-0.467627952
TCGA-AG-3587-01	TCGA	Low CAF Risk	-0.179787498
TCGA-AG-3593-01	TCGA	Low CAF Risk	-0.100618395
TCGA-AG-3594-01	TCGA	Low CAF Risk	-0.654471183
TCGA-AG-3598-01	TCGA	Low CAF Risk	-0.14175894
TCGA-AG-3599-01	TCGA	Low CAF Risk	-0.218353476
TCGA-AG-3600-01	TCGA	High CAF Risk	0.288034777
TCGA-AG-3601-01	TCGA	High CAF Risk	0.065414332
TCGA-AG-3602-01	TCGA	Low CAF Risk	-0.124969886
TCGA-AG-3605-01	TCGA	High CAF Risk	0.250284769
TCGA-AG-3608-01	TCGA	Low CAF Risk	-0.133054163
TCGA-AG-3609-01	TCGA	Low CAF Risk	0.007557966
TCGA-AG-3611-01	TCGA	Low CAF Risk	-0.041482068
TCGA-AG-3612-01	TCGA	Low CAF Risk	-0.105327224
TCGA-AG-3726-01	TCGA	High CAF Risk	0.508327344
TCGA-AG-3727-01	TCGA	High CAF Risk	0.768867698
TCGA-AG-3728-01	TCGA	High CAF Risk	0.941448737
TCGA-AG-3878-01	TCGA	High CAF Risk	0.823659476
TCGA-AG-3881-01	TCGA	High CAF Risk	0.86924592
TCGA-AG-3882-01	TCGA	High CAF Risk	0.648225485
TCGA-AG-3883-01	TCGA	High CAF Risk	0.647647278
TCGA-AG-3885-01	TCGA	High CAF Risk	0.871616673
TCGA-AG-3887-01	TCGA	Low CAF Risk	0.005421668
TCGA-AG-3890-01	TCGA	High CAF Risk	0.160147087
TCGA-AG-3892-01	TCGA	Low CAF Risk	-0.087131296
TCGA-AG-3893-01	TCGA	Low CAF Risk	-0.051308852
TCGA-AG-3894-01	TCGA	Low CAF Risk	-0.075437395
TCGA-AG-3896-01	TCGA	Low CAF Risk	-0.001739662
TCGA-AG-3898-01	TCGA	Low CAF Risk	-0.17812525
TCGA-AG-3901-01	TCGA	High CAF Risk	0.111461411
TCGA-AG-3909-01	TCGA	High CAF Risk	0.410349787
TCGA-AG-3999-01	TCGA	High CAF Risk	0.605741364
TCGA-AG-4001-01	TCGA	High CAF Risk	0.296724299
TCGA-AG-4005-01	TCGA	High CAF Risk	0.547260908
TCGA-AG-4007-01	TCGA	High CAF Risk	0.257618116
TCGA-AG-4008-01	TCGA	Low CAF Risk	-0.183283065
TCGA-AG-4015-01	TCGA	High CAF Risk	0.102382468
TCGA-AG-A002-01	TCGA	Low CAF Risk	-0.092549692
TCGA-AG-A008-01	TCGA	Low CAF Risk	-0.170775828
TCGA-AG-A00C-01	TCGA	High CAF Risk	0.116994263
TCGA-AG-A00H-01	TCGA	High CAF Risk	0.58556506
TCGA-AG-A00Y-01	TCGA	Low CAF Risk	-0.04898693
TCGA-AG-A011-01	TCGA	Low CAF Risk	0.045239648
TCGA-AG-A014-01	TCGA	High CAF Risk	0.439481814
TCGA-AG-A015-01	TCGA	High CAF Risk	0.147147865
TCGA-AG-A016-01	TCGA	High CAF Risk	0.250159431
TCGA-AG-A01J-01	TCGA	High CAF Risk	0.180002692
TCGA-AG-A01L-01	TCGA	High CAF Risk	0.468440956
TCGA-AG-A01N-01	TCGA	High CAF Risk	0.275212996
TCGA-AG-A01W-01	TCGA	Low CAF Risk	-0.128480715
TCGA-AG-A01Y-01	TCGA	Low CAF Risk	-0.007753458
TCGA-AG-A020-01	TCGA	Low CAF Risk	-0.243044092
TCGA-AG-A023-01	TCGA	High CAF Risk	0.373243047
TCGA-AG-A025-01	TCGA	High CAF Risk	0.146074658
TCGA-AG-A026-01	TCGA	High CAF Risk	0.38362247
TCGA-AG-A02G-01	TCGA	High CAF Risk	0.159429701
TCGA-AG-A02N-01	TCGA	Low CAF Risk	-0.466039241
TCGA-AG-A02X-01	TCGA	Low CAF Risk	-0.211609627
TCGA-AG-A032-01	TCGA	High CAF Risk	0.517238796
TCGA-AG-A036-01	TCGA	Low CAF Risk	-0.15428475
GSM358341	GSE14333	Low CAF Risk	-0.154419652
GSM358342	GSE14333	High CAF Risk	0.204571218
GSM358343	GSE14333	Low CAF Risk	-0.146173006
GSM358344	GSE14333	High CAF Risk	0.495898536
GSM358345	GSE14333	Low CAF Risk	0.012935542
GSM358346	GSE14333	High CAF Risk	0.170510839
GSM358347	GSE14333	Low CAF Risk	-0.044972626
GSM358348	GSE14333	High CAF Risk	0.247535079
GSM358349	GSE14333	High CAF Risk	0.133043162
GSM358350	GSE14333	High CAF Risk	0.150946384
GSM358351	GSE14333	Low CAF Risk	-0.079858664
GSM358352	GSE14333	High CAF Risk	0.071997762
GSM358353	GSE14333	Low CAF Risk	-0.139533245
GSM358354	GSE14333	Low CAF Risk	-0.26142631
GSM358355	GSE14333	Low CAF Risk	-0.019721802
GSM358356	GSE14333	High CAF Risk	0.094688442
GSM358357	GSE14333	High CAF Risk	0.048672032
GSM358358	GSE14333	Low CAF Risk	-0.292929633
GSM358359	GSE14333	High CAF Risk	0.22786011
GSM358360	GSE14333	Low CAF Risk	0.036951645
GSM358361	GSE14333	Low CAF Risk	-0.194849714
GSM358362	GSE14333	Low CAF Risk	-0.275420409
GSM358363	GSE14333	Low CAF Risk	-0.108066854
GSM358364	GSE14333	High CAF Risk	0.467886589
GSM358365	GSE14333	Low CAF Risk	-0.238607335
GSM358366	GSE14333	Low CAF Risk	0.038585694
GSM358367	GSE14333	High CAF Risk	0.080157795
GSM358368	GSE14333	Low CAF Risk	0.013535263
GSM358369	GSE14333	High CAF Risk	0.17042065
GSM358370	GSE14333	Low CAF Risk	-0.202556928
GSM358371	GSE14333	High CAF Risk	0.222407368
GSM358372	GSE14333	Low CAF Risk	-0.434758686
GSM358373	GSE14333	Low CAF Risk	-0.405169917
GSM358374	GSE14333	Low CAF Risk	-0.371352589
GSM358375	GSE14333	Low CAF Risk	-0.121182296
GSM358376	GSE14333	Low CAF Risk	-0.376544629
GSM358377	GSE14333	Low CAF Risk	-0.373722404
GSM358378	GSE14333	Low CAF Risk	-0.036259594
GSM358379	GSE14333	Low CAF Risk	-0.069272755
GSM358380	GSE14333	Low CAF Risk	-0.42709733
GSM358381	GSE14333	Low CAF Risk	-0.382824388
GSM358382	GSE14333	Low CAF Risk	-0.380949159
GSM358383	GSE14333	Low CAF Risk	-0.729756235
GSM358384	GSE14333	Low CAF Risk	-0.049542183
GSM358385	GSE14333	Low CAF Risk	-0.319867077
GSM358386	GSE14333	Low CAF Risk	-0.11468159
GSM358387	GSE14333	High CAF Risk	0.066512283
GSM358388	GSE14333	High CAF Risk	0.402017368
GSM358389	GSE14333	High CAF Risk	0.263950395
GSM358390	GSE14333	High CAF Risk	0.239831081
GSM358391	GSE14333	Low CAF Risk	-0.133915071
GSM358392	GSE14333	High CAF Risk	0.129801832
GSM358393	GSE14333	High CAF Risk	0.088522797
GSM358394	GSE14333	High CAF Risk	0.499676376
GSM358395	GSE14333	Low CAF Risk	-0.113133654
GSM358396	GSE14333	High CAF Risk	0.128523262
GSM358397	GSE14333	Low CAF Risk	-0.012502601
GSM358398	GSE14333	Low CAF Risk	-0.197378399
GSM358399	GSE14333	Low CAF Risk	-0.237382338
GSM358400	GSE14333	High CAF Risk	0.585759474
GSM358401	GSE14333	Low CAF Risk	-0.113234273
GSM358402	GSE14333	Low CAF Risk	-0.132466014
GSM358403	GSE14333	High CAF Risk	0.1664423
GSM358404	GSE14333	High CAF Risk	0.339527758
GSM358405	GSE14333	High CAF Risk	0.344066302
GSM358406	GSE14333	High CAF Risk	0.13329035
GSM358407	GSE14333	High CAF Risk	0.266672597
GSM358408	GSE14333	Low CAF Risk	-0.123547115
GSM358409	GSE14333	High CAF Risk	0.294648259
GSM358410	GSE14333	Low CAF Risk	-0.369923222
GSM358411	GSE14333	Low CAF Risk	-0.287317337
GSM358412	GSE14333	Low CAF Risk	-0.332840494
GSM358413	GSE14333	Low CAF Risk	-0.02095556
GSM358414	GSE14333	High CAF Risk	0.101109594
GSM358415	GSE14333	Low CAF Risk	-0.012965049
GSM358416	GSE14333	High CAF Risk	0.272966412
GSM358417	GSE14333	Low CAF Risk	-0.17295315
GSM358418	GSE14333	Low CAF Risk	-0.295164813
GSM358419	GSE14333	Low CAF Risk	-0.026278125
GSM358420	GSE14333	High CAF Risk	0.218630832
GSM358421	GSE14333	High CAF Risk	0.154974134
GSM358422	GSE14333	Low CAF Risk	-0.352381615
GSM358423	GSE14333	Low CAF Risk	-0.303010689
GSM358424	GSE14333	Low CAF Risk	-0.512170849
GSM358425	GSE14333	Low CAF Risk	-0.040128192
GSM358426	GSE14333	High CAF Risk	0.315997292
GSM358427	GSE14333	High CAF Risk	0.153501112
GSM358428	GSE14333	High CAF Risk	0.210102536
GSM358429	GSE14333	Low CAF Risk	-0.449723171
GSM358430	GSE14333	Low CAF Risk	-0.298902564
GSM358431	GSE14333	High CAF Risk	0.747645994
GSM358432	GSE14333	Low CAF Risk	-0.160090382
GSM358433	GSE14333	Low CAF Risk	-0.048960168
GSM358434	GSE14333	Low CAF Risk	-0.010489397
GSM358435	GSE14333	High CAF Risk	0.168244182
GSM358436	GSE14333	High CAF Risk	0.358940281
GSM358437	GSE14333	High CAF Risk	0.073405188
GSM358438	GSE14333	High CAF Risk	0.455867244
GSM358439	GSE14333	Low CAF Risk	-0.028245311
GSM358440	GSE14333	Low CAF Risk	-0.104942862
GSM358441	GSE14333	High CAF Risk	0.138415658
GSM358442	GSE14333	Low CAF Risk	-0.170092952
GSM358443	GSE14333	Low CAF Risk	-0.254327601
GSM358444	GSE14333	High CAF Risk	0.064103
GSM358445	GSE14333	Low CAF Risk	0.03407362
GSM358446	GSE14333	Low CAF Risk	0.018029246
GSM358447	GSE14333	Low CAF Risk	-0.33220546
GSM358448	GSE14333	High CAF Risk	0.336896997
GSM358449	GSE14333	Low CAF Risk	-0.390392951
GSM358450	GSE14333	High CAF Risk	0.292241992
GSM358451	GSE14333	Low CAF Risk	-0.525384726
GSM358452	GSE14333	Low CAF Risk	-0.126108313
GSM358453	GSE14333	Low CAF Risk	-0.505213718
GSM358454	GSE14333	High CAF Risk	0.396680853
GSM358455	GSE14333	Low CAF Risk	-0.093169516
GSM358456	GSE14333	Low CAF Risk	-0.257142827
GSM358457	GSE14333	Low CAF Risk	-0.064134289
GSM358458	GSE14333	Low CAF Risk	-0.270796218
GSM358459	GSE14333	High CAF Risk	0.196991023
GSM358460	GSE14333	High CAF Risk	0.451122203
GSM358461	GSE14333	Low CAF Risk	-0.142143198
GSM358462	GSE14333	Low CAF Risk	-0.037881981
GSM358463	GSE14333	Low CAF Risk	-0.406034428
GSM358464	GSE14333	Low CAF Risk	-0.547619451
GSM358465	GSE14333	Low CAF Risk	-0.203695399
GSM358466	GSE14333	High CAF Risk	0.066347284
GSM358467	GSE14333	High CAF Risk	0.7950812
GSM358468	GSE14333	High CAF Risk	0.127705526
GSM358469	GSE14333	Low CAF Risk	-0.119517487
GSM358470	GSE14333	Low CAF Risk	0.036016416
GSM358471	GSE14333	Low CAF Risk	-0.005155037
GSM358472	GSE14333	Low CAF Risk	-0.160519296
GSM358473	GSE14333	Low CAF Risk	-0.009286421
GSM358474	GSE14333	High CAF Risk	0.131355885
GSM358475	GSE14333	High CAF Risk	0.242596555
GSM358476	GSE14333	Low CAF Risk	-0.363832038
GSM358477	GSE14333	Low CAF Risk	-0.095178511
GSM358478	GSE14333	Low CAF Risk	-0.332587991
GSM358479	GSE14333	High CAF Risk	0.400054373
GSM358480	GSE14333	High CAF Risk	0.400726232
GSM358481	GSE14333	High CAF Risk	0.16770126
GSM358482	GSE14333	High CAF Risk	0.121143852
GSM358483	GSE14333	Low CAF Risk	-0.054308498
GSM358484	GSE14333	Low CAF Risk	-0.006806767
GSM358485	GSE14333	Low CAF Risk	0.027007726
GSM358486	GSE14333	High CAF Risk	0.244169311
GSM358487	GSE14333	Low CAF Risk	-0.251001744
GSM358488	GSE14333	High CAF Risk	0.433672126
GSM358489	GSE14333	High CAF Risk	0.328560965
GSM358490	GSE14333	High CAF Risk	0.115336432
GSM358491	GSE14333	High CAF Risk	0.079069564
GSM358492	GSE14333	Low CAF Risk	-0.244242396
GSM358493	GSE14333	High CAF Risk	0.423375338
GSM358494	GSE14333	High CAF Risk	0.425517922
GSM358495	GSE14333	Low CAF Risk	0.043114688
GSM358496	GSE14333	Low CAF Risk	-0.342455101
GSM358497	GSE14333	High CAF Risk	0.210990245
GSM358498	GSE14333	Low CAF Risk	-0.32325883
GSM358499	GSE14333	High CAF Risk	0.211676123
GSM358500	GSE14333	High CAF Risk	0.152351065
GSM358501	GSE14333	High CAF Risk	0.20045386
GSM358502	GSE14333	Low CAF Risk	-0.096607063
GSM358503	GSE14333	High CAF Risk	0.172443377
GSM358504	GSE14333	High CAF Risk	0.184580989
GSM358505	GSE14333	High CAF Risk	0.311169047
GSM358506	GSE14333	High CAF Risk	0.248169645
GSM358507	GSE14333	Low CAF Risk	-0.388266587
GSM358508	GSE14333	High CAF Risk	0.146626094
GSM358509	GSE14333	High CAF Risk	0.421746893
GSM358510	GSE14333	High CAF Risk	0.400734207
GSM358511	GSE14333	Low CAF Risk	-0.49535197
GSM358512	GSE14333	High CAF Risk	0.116927082
GSM358513	GSE14333	High CAF Risk	0.057458145
GSM358514	GSE14333	High CAF Risk	0.249712377
GSM358515	GSE14333	High CAF Risk	0.157732801
GSM358516	GSE14333	High CAF Risk	0.068953429
GSM358517	GSE14333	Low CAF Risk	-0.243609859
GSM358518	GSE14333	Low CAF Risk	-0.049542391
GSM358519	GSE14333	Low CAF Risk	-0.005191172
GSM358520	GSE14333	Low CAF Risk	-0.042352684
GSM358521	GSE14333	High CAF Risk	0.126592056
GSM358522	GSE14333	Low CAF Risk	-0.173900131
GSM358523	GSE14333	High CAF Risk	0.265691948
GSM358524	GSE14333	High CAF Risk	0.416096345
GSM358525	GSE14333	Low CAF Risk	-0.138789974
GSM358526	GSE14333	High CAF Risk	0.074315601
GSM358527	GSE14333	High CAF Risk	0.051542699
GSM358528	GSE14333	Low CAF Risk	-0.052137848
GSM358529	GSE14333	Low CAF Risk	-0.324391598
GSM358530	GSE14333	Low CAF Risk	-0.040926076
GSM358531	GSE14333	High CAF Risk	0.247204743
GSM358532	GSE14333	High CAF Risk	0.151750911
GSM358533	GSE14333	High CAF Risk	0.056223077
GSM358534	GSE14333	High CAF Risk	0.265838763
GSM358535	GSE14333	High CAF Risk	0.180766224
GSM358536	GSE14333	Low CAF Risk	-0.109731555
GSM358537	GSE14333	High CAF Risk	0.628824412
GSM358538	GSE14333	Low CAF Risk	-0.087036401
GSM358539	GSE14333	High CAF Risk	0.059914647
GSM358540	GSE14333	High CAF Risk	0.190401138
GSM358541	GSE14333	High CAF Risk	0.162344111
GSM358542	GSE14333	High CAF Risk	0.293279569
GSM358543	GSE14333	Low CAF Risk	-0.107992807
GSM358544	GSE14333	High CAF Risk	0.118804738
GSM358545	GSE14333	High CAF Risk	0.071471315
GSM358546	GSE14333	Low CAF Risk	-0.133698208
GSM358547	GSE14333	Low CAF Risk	-0.18439435
GSM358548	GSE14333	High CAF Risk	0.394131872
GSM358549	GSE14333	Low CAF Risk	-0.25505519
GSM358550	GSE14333	High CAF Risk	0.04996284
GSM358551	GSE14333	Low CAF Risk	-0.198842294
GSM358552	GSE14333	High CAF Risk	0.1643958
GSM358553	GSE14333	High CAF Risk	0.342951151
GSM358554	GSE14333	Low CAF Risk	-0.407848401
GSM358555	GSE14333	Low CAF Risk	-0.289462246
GSM358556	GSE14333	Low CAF Risk	-0.568623132
GSM358557	GSE14333	High CAF Risk	0.125351625
GSM358558	GSE14333	Low CAF Risk	-0.104566833
GSM358559	GSE14333	Low CAF Risk	-0.551836884
GSM358560	GSE14333	High CAF Risk	0.40615481
GSM358561	GSE14333	Low CAF Risk	-0.509831909
GSM358562	GSE14333	High CAF Risk	0.203042018
GSM358563	GSE14333	Low CAF Risk	-0.483430799
GSM358564	GSE14333	Low CAF Risk	-0.29899079
GSM358565	GSE14333	Low CAF Risk	-0.217133512
GSM358566	GSE14333	Low CAF Risk	-1.029867233
GSM358567	GSE14333	Low CAF Risk	-0.073524728
GSM358568	GSE14333	High CAF Risk	0.085650785
GSM358569	GSE14333	Low CAF Risk	0.024045878
GSM358570	GSE14333	High CAF Risk	0.133253273
GSM358571	GSE14333	Low CAF Risk	-0.075779028
GSM358572	GSE14333	High CAF Risk	0.077390839
GSM358573	GSE14333	Low CAF Risk	0.023921865
GSM358574	GSE14333	Low CAF Risk	-0.180285819
GSM358575	GSE14333	High CAF Risk	0.365711988
GSM358576	GSE14333	Low CAF Risk	-0.051118675
GSM358577	GSE14333	High CAF Risk	0.173101054
GSM358578	GSE14333	Low CAF Risk	-0.018999007
GSM358579	GSE14333	Low CAF Risk	-0.136023287
GSM358580	GSE14333	High CAF Risk	0.127515361
GSM358581	GSE14333	Low CAF Risk	0.016263793
GSM358582	GSE14333	Low CAF Risk	-0.241440096
GSM358583	GSE14333	High CAF Risk	0.254684015
GSM358584	GSE14333	High CAF Risk	0.137933746
GSM358585	GSE14333	High CAF Risk	0.430448435
GSM358586	GSE14333	Low CAF Risk	-0.177955965
GSM358587	GSE14333	Low CAF Risk	-0.148285527
GSM358588	GSE14333	High CAF Risk	0.171094824
GSM358589	GSE14333	High CAF Risk	0.262331218
GSM358590	GSE14333	Low CAF Risk	-0.271613817
GSM358591	GSE14333	High CAF Risk	0.24242785
GSM358592	GSE14333	High CAF Risk	0.049508476
GSM358593	GSE14333	High CAF Risk	0.162533704
GSM358594	GSE14333	High CAF Risk	0.212523636
GSM358595	GSE14333	High CAF Risk	0.084642103
GSM358596	GSE14333	Low CAF Risk	-0.121307635
GSM358597	GSE14333	Low CAF Risk	-0.331781015
GSM358598	GSE14333	Low CAF Risk	-0.307080856
GSM358599	GSE14333	High CAF Risk	0.494140063
GSM358600	GSE14333	High CAF Risk	0.174392971
GSM358601	GSE14333	Low CAF Risk	-0.207612302
GSM358602	GSE14333	Low CAF Risk	-0.204428128
GSM358603	GSE14333	High CAF Risk	0.440914192
GSM358604	GSE14333	Low CAF Risk	0.032204253
GSM358605	GSE14333	Low CAF Risk	0.001385197
GSM358606	GSE14333	High CAF Risk	0.067015099
GSM358607	GSE14333	Low CAF Risk	-0.1590459
GSM358608	GSE14333	Low CAF Risk	-0.296786582
GSM358609	GSE14333	High CAF Risk	0.18774016
GSM358610	GSE14333	Low CAF Risk	-0.259012954
GSM358611	GSE14333	High CAF Risk	0.429692847
GSM358612	GSE14333	Low CAF Risk	-0.121526376
GSM358613	GSE14333	Low CAF Risk	-0.367798926
GSM358614	GSE14333	Low CAF Risk	-0.07707132
GSM358615	GSE14333	High CAF Risk	0.242964765
GSM358616	GSE14333	High CAF Risk	0.277098925
GSM358617	GSE14333	Low CAF Risk	0.036442612
GSM358618	GSE14333	Low CAF Risk	-0.18261742
GSM358619	GSE14333	High CAF Risk	0.200436217
GSM358620	GSE14333	High CAF Risk	0.145241963
GSM358621	GSE14333	Low CAF Risk	0.005271356
GSM358622	GSE14333	Low CAF Risk	0.010524014
GSM358623	GSE14333	High CAF Risk	0.123738317
GSM358624	GSE14333	Low CAF Risk	-0.249783051
GSM358625	GSE14333	Low CAF Risk	-0.171006113
GSM358626	GSE14333	Low CAF Risk	-0.261562841
GSM358627	GSE14333	Low CAF Risk	-0.202826935
GSM358628	GSE14333	Low CAF Risk	-0.056993819
GSM358629	GSE14333	High CAF Risk	0.197807557
GSM358630	GSE14333	Low CAF Risk	-0.24741915
GSM437093	GSE17536	Low CAF Risk	-0.137461716
GSM437094	GSE17536	High CAF Risk	0.124750771
GSM437095	GSE17536	High CAF Risk	0.488345218
GSM437096	GSE17536	High CAF Risk	0.138115868
GSM437097	GSE17536	Low CAF Risk	-0.302400149
GSM437098	GSE17536	Low CAF Risk	-0.129088779
GSM437099	GSE17536	Low CAF Risk	-0.185028674
GSM437100	GSE17536	Low CAF Risk	-0.324397035
GSM437101	GSE17536	Low CAF Risk	-0.110063732
GSM437102	GSE17536	High CAF Risk	0.367831559
GSM437103	GSE17536	Low CAF Risk	-0.163510853
GSM437104	GSE17536	Low CAF Risk	-0.397494503
GSM437105	GSE17536	Low CAF Risk	-0.10154275
GSM437106	GSE17536	Low CAF Risk	-0.574525561
GSM437107	GSE17536	High CAF Risk	0.277182756
GSM437108	GSE17536	Low CAF Risk	-0.162441403
GSM437109	GSE17536	Low CAF Risk	-0.215383255
GSM437110	GSE17536	High CAF Risk	0.16671937
GSM437111	GSE17536	Low CAF Risk	-0.126426783
GSM437112	GSE17536	High CAF Risk	0.141258813
GSM437113	GSE17536	High CAF Risk	0.61601718
GSM437114	GSE17536	Low CAF Risk	-0.443506135
GSM437115	GSE17536	High CAF Risk	0.144699848
GSM437116	GSE17536	High CAF Risk	0.053136669
GSM437117	GSE17536	Low CAF Risk	0.036405508
GSM437118	GSE17536	Low CAF Risk	-0.557403221
GSM437119	GSE17536	High CAF Risk	0.294235187
GSM437120	GSE17536	Low CAF Risk	-0.619376911
GSM437121	GSE17536	Low CAF Risk	-0.101473923
GSM437122	GSE17536	Low CAF Risk	-0.116635256
GSM437123	GSE17536	Low CAF Risk	-0.240605154
GSM437124	GSE17536	High CAF Risk	0.454915296
GSM437125	GSE17536	High CAF Risk	0.1371486
GSM437126	GSE17536	Low CAF Risk	-0.473896407
GSM437127	GSE17536	High CAF Risk	0.145935665
GSM437128	GSE17536	Low CAF Risk	-0.271920551
GSM437129	GSE17536	Low CAF Risk	-0.47249581
GSM437130	GSE17536	High CAF Risk	0.338091261
GSM437131	GSE17536	High CAF Risk	0.38948531
GSM437132	GSE17536	Low CAF Risk	-0.22650343
GSM437133	GSE17536	Low CAF Risk	-0.006845841
GSM437134	GSE17536	High CAF Risk	0.552210914
GSM437135	GSE17536	Low CAF Risk	-0.005416767
GSM437136	GSE17536	High CAF Risk	0.573595492
GSM437137	GSE17536	Low CAF Risk	-0.162643029
GSM437138	GSE17536	Low CAF Risk	-0.215946963
GSM437139	GSE17536	High CAF Risk	0.16306748
GSM437140	GSE17536	Low CAF Risk	0.009263502
GSM437141	GSE17536	Low CAF Risk	-0.266729681
GSM437142	GSE17536	Low CAF Risk	-0.119744379
GSM437143	GSE17536	Low CAF Risk	-0.397042047
GSM437144	GSE17536	High CAF Risk	0.317857061
GSM437145	GSE17536	High CAF Risk	0.056216604
GSM437146	GSE17536	Low CAF Risk	-0.542603725
GSM437147	GSE17536	Low CAF Risk	-0.245898018
GSM437148	GSE17536	Low CAF Risk	-0.422318721
GSM437149	GSE17536	Low CAF Risk	0.005312232
GSM437150	GSE17536	High CAF Risk	0.431285368
GSM437151	GSE17536	High CAF Risk	0.259066825
GSM437152	GSE17536	High CAF Risk	0.127344594
GSM437153	GSE17536	High CAF Risk	0.599905062
GSM437154	GSE17536	High CAF Risk	0.345251199
GSM437155	GSE17536	High CAF Risk	0.078428516
GSM437156	GSE17536	Low CAF Risk	-0.066772383
GSM437157	GSE17536	Low CAF Risk	-0.280260958
GSM437158	GSE17536	Low CAF Risk	-0.244928994
GSM437159	GSE17536	High CAF Risk	0.587653181
GSM437160	GSE17536	Low CAF Risk	-0.541219562
GSM437161	GSE17536	Low CAF Risk	-0.278213453
GSM437162	GSE17536	High CAF Risk	0.152580086
GSM437163	GSE17536	High CAF Risk	0.605329467
GSM437164	GSE17536	High CAF Risk	0.456232794
GSM437165	GSE17536	Low CAF Risk	0.031333732
GSM437166	GSE17536	Low CAF Risk	-0.435060425
GSM437167	GSE17536	Low CAF Risk	-0.688847075
GSM437168	GSE17536	Low CAF Risk	-0.007818545
GSM437169	GSE17536	High CAF Risk	0.485838129
GSM437170	GSE17536	High CAF Risk	0.186699288
GSM437171	GSE17536	Low CAF Risk	-0.573156814
GSM437172	GSE17536	High CAF Risk	0.115496687
GSM437173	GSE17536	High CAF Risk	0.387100679
GSM437174	GSE17536	High CAF Risk	0.222506269
GSM437175	GSE17536	Low CAF Risk	-0.088472488
GSM437176	GSE17536	Low CAF Risk	-0.254914532
GSM437177	GSE17536	Low CAF Risk	-0.002908007
GSM437178	GSE17536	Low CAF Risk	-0.297865006
GSM437179	GSE17536	High CAF Risk	0.0501288
GSM437180	GSE17536	High CAF Risk	0.091723606
GSM437181	GSE17536	Low CAF Risk	0.005149205
GSM437182	GSE17536	High CAF Risk	0.31015846
GSM437183	GSE17536	High CAF Risk	0.085568696
GSM437184	GSE17536	Low CAF Risk	-0.0736872
GSM437185	GSE17536	High CAF Risk	0.927616482
GSM437186	GSE17536	Low CAF Risk	-0.090638627
GSM437187	GSE17536	High CAF Risk	0.076699428
GSM437188	GSE17536	High CAF Risk	0.314470381
GSM437189	GSE17536	High CAF Risk	0.361274253
GSM437190	GSE17536	High CAF Risk	0.087233773
GSM437191	GSE17536	High CAF Risk	0.240809328
GSM437192	GSE17536	Low CAF Risk	-0.017197172
GSM437193	GSE17536	Low CAF Risk	-0.583084429
GSM437194	GSE17536	High CAF Risk	0.436659411
GSM437195	GSE17536	High CAF Risk	0.226434839
GSM437196	GSE17536	Low CAF Risk	-0.351691025
GSM437197	GSE17536	High CAF Risk	0.270017699
GSM437198	GSE17536	Low CAF Risk	-0.398327004
GSM437199	GSE17536	High CAF Risk	0.422656025
GSM437200	GSE17536	Low CAF Risk	0.018219909
GSM437201	GSE17536	High CAF Risk	0.535270178
GSM437202	GSE17536	Low CAF Risk	-0.171604788
GSM437203	GSE17536	Low CAF Risk	-0.301661801
GSM437204	GSE17536	Low CAF Risk	-0.352558377
GSM437205	GSE17536	High CAF Risk	0.340040313
GSM437206	GSE17536	Low CAF Risk	-0.361221769
GSM437207	GSE17536	Low CAF Risk	-0.123665959
GSM437208	GSE17536	High CAF Risk	0.122668048
GSM437209	GSE17536	Low CAF Risk	-0.097658691
GSM437210	GSE17536	Low CAF Risk	-0.115451468
GSM437211	GSE17536	Low CAF Risk	-0.239817666
GSM437212	GSE17536	Low CAF Risk	-0.177855932
GSM437213	GSE17536	Low CAF Risk	-0.040959417
GSM437214	GSE17536	Low CAF Risk	-0.130341445
GSM437215	GSE17536	High CAF Risk	0.288321164
GSM437216	GSE17536	Low CAF Risk	-0.753227005
GSM437217	GSE17536	Low CAF Risk	-0.145258228
GSM437218	GSE17536	High CAF Risk	0.131867267
GSM437219	GSE17536	Low CAF Risk	-0.025946407
GSM437220	GSE17536	High CAF Risk	0.051194273
GSM437221	GSE17536	Low CAF Risk	-0.08923721
GSM437222	GSE17536	Low CAF Risk	-0.208511258
GSM437223	GSE17536	Low CAF Risk	-0.057507204
GSM437224	GSE17536	High CAF Risk	0.227706176
GSM437225	GSE17536	Low CAF Risk	-0.296885703
GSM437226	GSE17536	Low CAF Risk	0.037315121
GSM437227	GSE17536	High CAF Risk	0.114290522
GSM437228	GSE17536	High CAF Risk	0.273070337
GSM437229	GSE17536	High CAF Risk	0.30972317
GSM437230	GSE17536	High CAF Risk	0.392652016
GSM437231	GSE17536	Low CAF Risk	-0.125372387
GSM437232	GSE17536	High CAF Risk	0.290517581
GSM437233	GSE17536	Low CAF Risk	-0.159971285
GSM437234	GSE17536	High CAF Risk	0.066630293
GSM437235	GSE17536	Low CAF Risk	-0.066478371
GSM437236	GSE17536	Low CAF Risk	-0.121946591
GSM437237	GSE17536	Low CAF Risk	-0.219889418
GSM437238	GSE17536	Low CAF Risk	-0.203097936
GSM437239	GSE17536	High CAF Risk	0.365683916
GSM437240	GSE17536	Low CAF Risk	-0.096071437
GSM437241	GSE17536	High CAF Risk	0.093574964
GSM437242	GSE17536	Low CAF Risk	-0.190121724
GSM437243	GSE17536	High CAF Risk	0.138145168
GSM437244	GSE17536	High CAF Risk	0.05586873
GSM437245	GSE17536	High CAF Risk	0.160611647
GSM437246	GSE17536	High CAF Risk	0.260828039
GSM437247	GSE17536	Low CAF Risk	-0.303332055
GSM437248	GSE17536	Low CAF Risk	-0.035711539
GSM437249	GSE17536	Low CAF Risk	-0.013031531
GSM437250	GSE17536	Low CAF Risk	-0.320635633
GSM437251	GSE17536	Low CAF Risk	0.011604897
GSM437252	GSE17536	High CAF Risk	0.197164762
GSM437253	GSE17536	Low CAF Risk	-0.13159307
GSM437254	GSE17536	Low CAF Risk	-0.076423204
GSM437255	GSE17536	High CAF Risk	0.113942318
GSM437256	GSE17536	Low CAF Risk	-0.308170446
GSM437257	GSE17536	Low CAF Risk	-0.417172448
GSM437258	GSE17536	High CAF Risk	0.26845779
GSM437259	GSE17536	High CAF Risk	0.373391204
GSM437260	GSE17536	Low CAF Risk	-0.128180496
GSM437261	GSE17536	High CAF Risk	0.079561662
GSM437262	GSE17536	High CAF Risk	0.337823683
GSM437263	GSE17536	High CAF Risk	0.167077743
GSM437264	GSE17536	Low CAF Risk	-0.10158972
GSM437265	GSE17536	High CAF Risk	0.101615115
GSM437266	GSE17536	Low CAF Risk	0.034361219
GSM437267	GSE17536	Low CAF Risk	-0.130266699
GSM437268	GSE17536	High CAF Risk	0.298719145
GSM437269	GSE17536	Low CAF Risk	-0.276107609
GSM820048	GSE33113	High CAF Risk	0.136773197
GSM820049	GSE33113	High CAF Risk	0.454557508
GSM820050	GSE33113	Low CAF Risk	-0.385555521
GSM820051	GSE33113	Low CAF Risk	-0.130270459
GSM820052	GSE33113	High CAF Risk	0.405089647
GSM820053	GSE33113	Low CAF Risk	-0.07739872
GSM820054	GSE33113	Low CAF Risk	-0.272504896
GSM820055	GSE33113	Low CAF Risk	-0.15306624
GSM820056	GSE33113	High CAF Risk	0.275523983
GSM820057	GSE33113	High CAF Risk	0.084940696
GSM820058	GSE33113	Low CAF Risk	-0.036965138
GSM820059	GSE33113	Low CAF Risk	-0.050351297
GSM820060	GSE33113	Low CAF Risk	-0.036826748
GSM820061	GSE33113	High CAF Risk	0.639393611
GSM820062	GSE33113	Low CAF Risk	-0.124041324
GSM820063	GSE33113	Low CAF Risk	-0.358229521
GSM820064	GSE33113	Low CAF Risk	0.013259973
GSM820065	GSE33113	Low CAF Risk	-0.219212972
GSM820066	GSE33113	High CAF Risk	0.080150409
GSM820067	GSE33113	High CAF Risk	0.069305739
GSM820068	GSE33113	High CAF Risk	0.152187623
GSM820069	GSE33113	High CAF Risk	0.131394224
GSM820070	GSE33113	High CAF Risk	0.581359318
GSM820071	GSE33113	Low CAF Risk	-0.294172709
GSM820072	GSE33113	High CAF Risk	0.075087368
GSM820073	GSE33113	Low CAF Risk	-0.247103394
GSM820074	GSE33113	Low CAF Risk	0.043074363
GSM820075	GSE33113	Low CAF Risk	-0.269143767
GSM820076	GSE33113	Low CAF Risk	-0.182977432
GSM820077	GSE33113	Low CAF Risk	0.024316661
GSM820078	GSE33113	High CAF Risk	0.34173288
GSM820079	GSE33113	Low CAF Risk	-0.348692336
GSM820080	GSE33113	Low CAF Risk	-0.312049966
GSM820081	GSE33113	Low CAF Risk	-0.05553798
GSM820082	GSE33113	Low CAF Risk	-0.339972159
GSM820083	GSE33113	High CAF Risk	0.51892063
GSM820084	GSE33113	High CAF Risk	0.141360273
GSM820085	GSE33113	Low CAF Risk	-0.18462845
GSM820086	GSE33113	High CAF Risk	0.300475738
GSM820087	GSE33113	Low CAF Risk	-0.216045011
GSM820088	GSE33113	Low CAF Risk	-0.051888426
GSM820089	GSE33113	High CAF Risk	0.103849175
GSM820090	GSE33113	High CAF Risk	0.190180034
GSM820091	GSE33113	High CAF Risk	0.05513577
GSM820092	GSE33113	High CAF Risk	0.505978302
GSM820093	GSE33113	High CAF Risk	0.258040461
GSM820094	GSE33113	High CAF Risk	0.356345096
GSM820095	GSE33113	Low CAF Risk	-0.209129023
GSM820096	GSE33113	High CAF Risk	0.046461484
GSM820097	GSE33113	High CAF Risk	0.048036376
GSM820098	GSE33113	Low CAF Risk	-0.287797835
GSM820099	GSE33113	Low CAF Risk	-0.076249599
GSM820100	GSE33113	Low CAF Risk	-0.050728409
GSM820101	GSE33113	Low CAF Risk	-0.41914349
GSM820102	GSE33113	Low CAF Risk	-0.265948848
GSM820103	GSE33113	Low CAF Risk	-0.003729547
GSM820104	GSE33113	Low CAF Risk	-0.094070742
GSM820105	GSE33113	Low CAF Risk	-0.293664098
GSM820106	GSE33113	Low CAF Risk	-0.630136872
GSM820107	GSE33113	High CAF Risk	0.32494104
GSM820108	GSE33113	High CAF Risk	0.387405753
GSM820109	GSE33113	High CAF Risk	0.196451799
GSM820110	GSE33113	High CAF Risk	0.258751683
GSM820111	GSE33113	High CAF Risk	0.641376479
GSM820112	GSE33113	Low CAF Risk	-0.172425248
GSM820113	GSE33113	Low CAF Risk	0.014174896
GSM820114	GSE33113	Low CAF Risk	-0.232736793
GSM820115	GSE33113	Low CAF Risk	-0.333893787
GSM820116	GSE33113	Low CAF Risk	-0.327971331
GSM820117	GSE33113	Low CAF Risk	-0.035748964
GSM820118	GSE33113	Low CAF Risk	-0.603716662
GSM820119	GSE33113	High CAF Risk	0.048283471
GSM820120	GSE33113	High CAF Risk	0.359920945
GSM820121	GSE33113	Low CAF Risk	-0.201675564
GSM820122	GSE33113	High CAF Risk	0.202407903
GSM820123	GSE33113	Low CAF Risk	-0.030008253
GSM820124	GSE33113	High CAF Risk	0.050974556
GSM820125	GSE33113	High CAF Risk	0.097020852
GSM820126	GSE33113	Low CAF Risk	-0.286006749
GSM820127	GSE33113	Low CAF Risk	0.028641083
GSM820128	GSE33113	Low CAF Risk	-0.127007228
GSM820129	GSE33113	Low CAF Risk	-0.25334693
GSM820130	GSE33113	High CAF Risk	0.441151672
GSM820131	GSE33113	High CAF Risk	0.082218821
GSM820132	GSE33113	Low CAF Risk	-0.145634016
GSM820133	GSE33113	Low CAF Risk	-0.071069228
GSM820134	GSE33113	High CAF Risk	0.232313213
GSM820135	GSE33113	Low CAF Risk	-0.085416797
GSM820136	GSE33113	High CAF Risk	0.224931384
GSM820137	GSE33113	Low CAF Risk	-0.040005612
GSM929494	GSE37892	Low CAF Risk	-0.061508789
GSM929495	GSE37892	Low CAF Risk	-0.263090519
GSM929496	GSE37892	High CAF Risk	0.099202828
GSM929497	GSE37892	Low CAF Risk	-0.064863272
GSM929498	GSE37892	Low CAF Risk	-0.186640034
GSM929499	GSE37892	Low CAF Risk	-0.068841848
GSM929500	GSE37892	High CAF Risk	0.392426667
GSM929501	GSE37892	High CAF Risk	0.170454922
GSM929502	GSE37892	High CAF Risk	0.320455374
GSM929503	GSE37892	High CAF Risk	0.292786752
GSM929504	GSE37892	High CAF Risk	0.210582636
GSM929505	GSE37892	Low CAF Risk	0.004389731
GSM929506	GSE37892	Low CAF Risk	-0.434955896
GSM929507	GSE37892	Low CAF Risk	-0.078379676
GSM929508	GSE37892	High CAF Risk	0.053461514
GSM929509	GSE37892	Low CAF Risk	-0.008277326
GSM929510	GSE37892	Low CAF Risk	-0.158832048
GSM929511	GSE37892	Low CAF Risk	-0.242772882
GSM929512	GSE37892	High CAF Risk	0.287758849
GSM929513	GSE37892	Low CAF Risk	0.027261664
GSM929514	GSE37892	Low CAF Risk	-0.051033603
GSM929515	GSE37892	Low CAF Risk	-0.078162673
GSM929516	GSE37892	High CAF Risk	0.141079285
GSM929517	GSE37892	Low CAF Risk	-0.118800094
GSM929518	GSE37892	High CAF Risk	0.398071978
GSM929519	GSE37892	High CAF Risk	0.167323366
GSM929520	GSE37892	Low CAF Risk	-0.076232488
GSM929521	GSE37892	Low CAF Risk	-0.255638131
GSM929522	GSE37892	High CAF Risk	0.099574487
GSM929523	GSE37892	High CAF Risk	0.162239963
GSM929524	GSE37892	Low CAF Risk	-0.142221918
GSM929525	GSE37892	High CAF Risk	0.140991316
GSM929526	GSE37892	High CAF Risk	0.055371728
GSM929527	GSE37892	High CAF Risk	0.152577917
GSM929528	GSE37892	Low CAF Risk	-0.297830115
GSM929529	GSE37892	High CAF Risk	1.188962738
GSM929530	GSE37892	High CAF Risk	0.47952988
GSM929531	GSE37892	Low CAF Risk	-0.281596359
GSM929532	GSE37892	Low CAF Risk	-0.361021727
GSM929533	GSE37892	Low CAF Risk	-0.586281014
GSM929534	GSE37892	Low CAF Risk	-0.309188806
GSM929535	GSE37892	Low CAF Risk	-0.105071566
GSM929536	GSE37892	Low CAF Risk	-0.130609104
GSM929537	GSE37892	Low CAF Risk	-0.051693813
GSM929538	GSE37892	Low CAF Risk	-0.245607489
GSM929539	GSE37892	Low CAF Risk	-0.161927292
GSM929540	GSE37892	Low CAF Risk	-0.201043128
GSM929541	GSE37892	Low CAF Risk	-0.463650031
GSM929542	GSE37892	Low CAF Risk	-0.35321934
GSM929543	GSE37892	Low CAF Risk	-0.392677143
GSM929544	GSE37892	Low CAF Risk	-0.236703921
GSM929545	GSE37892	Low CAF Risk	-0.478052913
GSM929546	GSE37892	Low CAF Risk	-0.007823205
GSM929547	GSE37892	Low CAF Risk	-0.235730877
GSM929548	GSE37892	Low CAF Risk	-0.082759565
GSM929549	GSE37892	Low CAF Risk	-0.253671162
GSM929550	GSE37892	Low CAF Risk	0.041385164
GSM929551	GSE37892	Low CAF Risk	-0.221720847
GSM929552	GSE37892	Low CAF Risk	-0.156412421
GSM929553	GSE37892	Low CAF Risk	-0.051859305
GSM929554	GSE37892	Low CAF Risk	-0.420422692
GSM929555	GSE37892	Low CAF Risk	-0.130218817
GSM929556	GSE37892	Low CAF Risk	-0.161186192
GSM929557	GSE37892	Low CAF Risk	-0.345067921
GSM929558	GSE37892	Low CAF Risk	-0.193952471
GSM929559	GSE37892	Low CAF Risk	-0.020882487
GSM929560	GSE37892	Low CAF Risk	-0.150594612
GSM929561	GSE37892	Low CAF Risk	-0.033566068
GSM929562	GSE37892	High CAF Risk	0.164157595
GSM929563	GSE37892	High CAF Risk	0.141093092
GSM929564	GSE37892	Low CAF Risk	-0.116495803
GSM929565	GSE37892	Low CAF Risk	-0.065939572
GSM929566	GSE37892	Low CAF Risk	-0.246836354
GSM929567	GSE37892	Low CAF Risk	0.000529773
GSM929568	GSE37892	High CAF Risk	0.164537608
GSM929569	GSE37892	High CAF Risk	1.285320869
GSM929570	GSE37892	Low CAF Risk	-0.418142201
GSM929571	GSE37892	Low CAF Risk	0.019434479
GSM929572	GSE37892	High CAF Risk	0.536393321
GSM929573	GSE37892	Low CAF Risk	-0.065556185
GSM929574	GSE37892	Low CAF Risk	-0.103266708
GSM929575	GSE37892	High CAF Risk	0.186400825
GSM929576	GSE37892	Low CAF Risk	-0.08139558
GSM929577	GSE37892	High CAF Risk	0.438558475
GSM929578	GSE37892	High CAF Risk	0.071323872
GSM929579	GSE37892	Low CAF Risk	-0.107108823
GSM929580	GSE37892	Low CAF Risk	-0.807357479
GSM929581	GSE37892	Low CAF Risk	-0.216866355
GSM929582	GSE37892	High CAF Risk	0.089568317
GSM929583	GSE37892	High CAF Risk	0.145338845
GSM929584	GSE37892	Low CAF Risk	-0.139002999
GSM929585	GSE37892	High CAF Risk	0.803641653
GSM929586	GSE37892	Low CAF Risk	-0.215123811
GSM929587	GSE37892	Low CAF Risk	-0.129588851
GSM929588	GSE37892	Low CAF Risk	-0.072754013
GSM929589	GSE37892	Low CAF Risk	-0.312767018
GSM929590	GSE37892	High CAF Risk	0.255174486
GSM929591	GSE37892	Low CAF Risk	-0.028160362
GSM929592	GSE37892	High CAF Risk	0.360861425
GSM929593	GSE37892	High CAF Risk	0.360226171
GSM929594	GSE37892	High CAF Risk	0.324438746
GSM929595	GSE37892	Low CAF Risk	-0.045877784
GSM929596	GSE37892	Low CAF Risk	-0.099748693
GSM929597	GSE37892	High CAF Risk	0.33208795
GSM929598	GSE37892	High CAF Risk	0.20094519
GSM929599	GSE37892	High CAF Risk	0.081327023
GSM929600	GSE37892	High CAF Risk	0.383132882
GSM929601	GSE37892	Low CAF Risk	-0.003201996
GSM929602	GSE37892	Low CAF Risk	-0.006500436
GSM929603	GSE37892	High CAF Risk	0.441387036
GSM929604	GSE37892	Low CAF Risk	-0.174073422
GSM929605	GSE37892	High CAF Risk	0.281773619
GSM929606	GSE37892	High CAF Risk	0.303308305
GSM929607	GSE37892	Low CAF Risk	-0.00148142
GSM929608	GSE37892	High CAF Risk	0.282597758
GSM929609	GSE37892	High CAF Risk	0.153163878
GSM929610	GSE37892	High CAF Risk	0.24157584
GSM929611	GSE37892	High CAF Risk	0.137105048
GSM929612	GSE37892	Low CAF Risk	-0.198909347
GSM929613	GSE37892	Low CAF Risk	-0.124809982
GSM929614	GSE37892	Low CAF Risk	-0.044299503
GSM929615	GSE37892	Low CAF Risk	-0.146649722
GSM929616	GSE37892	High CAF Risk	0.364654685
GSM929617	GSE37892	Low CAF Risk	-0.21770608
GSM929618	GSE37892	High CAF Risk	0.18175091
GSM929619	GSE37892	Low CAF Risk	-0.097568862
GSM929620	GSE37892	High CAF Risk	0.145131509
GSM929621	GSE37892	Low CAF Risk	-0.101092375
GSM929622	GSE37892	Low CAF Risk	-0.105588903
GSM929623	GSE37892	High CAF Risk	0.143334297
GSM955441	GSE39084	Low CAF Risk	-0.047654432
GSM955442	GSE39084	High CAF Risk	0.072833337
GSM955443	GSE39084	High CAF Risk	0.224801974
GSM955444	GSE39084	Low CAF Risk	0.035915791
GSM955445	GSE39084	High CAF Risk	0.159912961
GSM955446	GSE39084	High CAF Risk	0.589621739
GSM955447	GSE39084	Low CAF Risk	-0.138751177
GSM955448	GSE39084	Low CAF Risk	-0.383820828
GSM955449	GSE39084	Low CAF Risk	-0.104691176
GSM955450	GSE39084	High CAF Risk	0.10651497
GSM955451	GSE39084	Low CAF Risk	-0.113479556
GSM955452	GSE39084	Low CAF Risk	-0.118198739
GSM955453	GSE39084	Low CAF Risk	-0.186704722
GSM955454	GSE39084	Low CAF Risk	-0.162986088
GSM955455	GSE39084	Low CAF Risk	-0.52334868
GSM955456	GSE39084	High CAF Risk	0.40954131
GSM955457	GSE39084	High CAF Risk	0.355113922
GSM955458	GSE39084	Low CAF Risk	-0.072658465
GSM955459	GSE39084	Low CAF Risk	-0.42008993
GSM955460	GSE39084	Low CAF Risk	-0.243014287
GSM955461	GSE39084	Low CAF Risk	-0.022099677
GSM955462	GSE39084	Low CAF Risk	-0.203970197
GSM955463	GSE39084	High CAF Risk	0.473365052
GSM955464	GSE39084	High CAF Risk	0.057839214
GSM955465	GSE39084	Low CAF Risk	0.025221287
GSM955466	GSE39084	Low CAF Risk	-0.181676939
GSM955467	GSE39084	Low CAF Risk	-0.315211282
GSM955468	GSE39084	High CAF Risk	0.122484434
GSM955469	GSE39084	Low CAF Risk	-0.001923396
GSM955470	GSE39084	Low CAF Risk	-0.117080209
GSM955471	GSE39084	Low CAF Risk	-0.227289426
GSM955472	GSE39084	Low CAF Risk	-0.388913527
GSM955473	GSE39084	Low CAF Risk	0.022208017
GSM955474	GSE39084	Low CAF Risk	-0.515439056
GSM955475	GSE39084	High CAF Risk	0.6699546
GSM955476	GSE39084	Low CAF Risk	-0.188501589
GSM955477	GSE39084	High CAF Risk	0.507542122
GSM955478	GSE39084	High CAF Risk	0.081499295
GSM955479	GSE39084	Low CAF Risk	-0.510293241
GSM955480	GSE39084	Low CAF Risk	-0.029499353
GSM955481	GSE39084	High CAF Risk	0.29299256
GSM955482	GSE39084	Low CAF Risk	-0.001559489
GSM955483	GSE39084	Low CAF Risk	-0.290673615
GSM955484	GSE39084	Low CAF Risk	0.023532233
GSM955485	GSE39084	Low CAF Risk	-0.093921139
GSM955486	GSE39084	High CAF Risk	0.244508188
GSM955487	GSE39084	Low CAF Risk	-0.078780382
GSM955488	GSE39084	Low CAF Risk	-0.20865844
GSM955489	GSE39084	Low CAF Risk	-0.071315901
GSM955490	GSE39084	Low CAF Risk	-0.099944256
GSM955491	GSE39084	High CAF Risk	0.127965352
GSM955492	GSE39084	High CAF Risk	0.654740653
GSM955493	GSE39084	Low CAF Risk	0.03277823
GSM955494	GSE39084	Low CAF Risk	0.00432725
GSM955495	GSE39084	High CAF Risk	0.326011214
GSM955496	GSE39084	High CAF Risk	0.16125115
GSM955497	GSE39084	High CAF Risk	0.242679193
GSM955498	GSE39084	Low CAF Risk	0.044348658
GSM955499	GSE39084	High CAF Risk	0.288280286
GSM955500	GSE39084	High CAF Risk	0.575454235
GSM955501	GSE39084	High CAF Risk	0.067202916
GSM955503	GSE39084	Low CAF Risk	-0.261939184
GSM955504	GSE39084	Low CAF Risk	0.025807163
GSM955505	GSE39084	Low CAF Risk	-0.069352894
GSM955506	GSE39084	Low CAF Risk	-0.242718022
GSM955507	GSE39084	Low CAF Risk	-0.422176402
GSM955508	GSE39084	Low CAF Risk	0.006865933
GSM955509	GSE39084	Low CAF Risk	0.025220454
